# Supplementary material for: Anti-dissolution Pt single site with Pt(OH)(O3)/Co(P) coordination for efficient alkaline water splitting electrolyzer
Source: Nat Commun. 2022 Jul 2;13:3822. doi: 10.1038/s41467-022-31406-0 (PMC9250493; doi:10.1038/s41467-022-31406-0)
Supplement: Supplementary file 2 — Source Data [file 41467_2022_31406_MOESM2_ESM.xlsx]

## Sheet: Fig. 1
Fig. 1e									Fig. 1f					Fig. 1g
Pt foil		PtO2		Pt(OH)4.2H2O		Pt1/CoHPO			Experiment data		Fit			Pt foil		PtO2		Pt1/CoHPO
0	0.714	0	-1.627	0	0.863	0	1.213		0	1.213	0	0.086		11535.5	0.008	11535.5	0.01	11535.5	0.027
0.031	0.719	0.031	-1.483	0.031	0.853	0.031	1.189		0.031	1.189	0.031	0.262		11539.6	0.013	11539.6	0.015	11539.6	0.033
0.061	0.73	0.061	-1.261	0.061	0.821	0.061	1.117		0.061	1.117	0.061	0.489		11543.8	0.021	11543.8	0.026	11543.8	0.069
0.092	0.743	0.092	-1.064	0.092	0.767	0.092	1.001		0.092	1.001	0.092	0.693		11544.3	0.022	11544.3	0.028	11544.3	0.055
0.123	0.755	0.123	-0.92	0.123	0.692	0.123	0.847		0.123	0.847	0.123	0.86		11545.7	0.026	11545.7	0.033	11545.7	0.094
0.153	0.76	0.153	-0.842	0.153	0.597	0.153	0.665		0.153	0.665	0.153	0.98		11546.6	0.029	11546.6	0.037	11546.6	0.102
0.184	0.757	0.184	-0.837	0.184	0.491	0.184	0.474		0.184	0.474	0.184	1.044		11547.8	0.034	11547.8	0.042	11547.8	0.123
0.215	0.75	0.215	-0.908	0.215	0.393	0.215	0.331		0.215	0.331	0.215	1.047		11548.7	0.038	11548.7	0.046	11548.7	0.128
0.245	0.741	0.245	-1.047	0.245	0.352	0.245	0.353		0.245	0.353	0.245	0.988		11549.7	0.043	11549.7	0.05	11549.7	0.117
0.276	0.737	0.276	-1.24	0.276	0.42	0.276	0.529		0.276	0.529	0.276	0.869		11550.7	0.049	11550.7	0.055	11550.7	0.126
0.307	0.741	0.307	-1.454	0.307	0.575	0.307	0.748		0.307	0.748	0.307	0.693		11551.2	0.052	11551.2	0.058	11551.2	0.105
0.337	0.755	0.337	-1.574	0.337	0.772	0.337	0.963		0.337	0.963	0.337	0.47		11551.9	0.057	11551.9	0.066	11551.9	0.115
0.368	0.774	0.368	-1.438	0.368	0.982	0.368	1.151		0.368	1.151	0.368	0.208		11552.7	0.065	11552.7	0.072	11552.7	0.116
0.399	0.79	0.399	-1.224	0.399	1.187	0.399	1.299		0.399	1.299	0.399	0.085		11553.4	0.071	11553.4	0.079	11553.4	0.125
0.43	0.796	0.43	-1.04	0.43	1.372	0.43	1.394		0.43	1.394	0.43	0.381		11554.1	0.079	11554.1	0.09	11554.1	0.131
0.46	0.783	0.46	-0.921	0.46	1.526	0.46	1.43		0.46	1.43	0.46	0.675		11554.8	0.089	11554.8	0.1	11554.8	0.142
0.491	0.751	0.491	-0.885	0.491	1.636	0.491	1.402		0.491	1.402	0.491	0.949		11555.5	0.101	11555.5	0.107	11555.5	0.155
0.522	0.706	0.522	-0.939	0.522	1.693	0.522	1.31		0.522	1.31	0.522	1.188		11556.1	0.113	11556.1	0.116	11556.1	0.155
0.552	0.664	0.552	-1.066	0.552	1.69	0.552	1.167		0.552	1.167	0.552	1.377		11556.8	0.129	11556.8	0.13	11556.8	0.174
0.583	0.658	0.583	-1.191	0.583	1.623	0.583	1.005		0.583	1.005	0.583	1.504		11557.4	0.145	11557.4	0.145	11557.4	0.191
0.614	0.72	0.614	-1.13	0.614	1.49	0.614	0.901		0.614	0.901	0.614	1.56		11558.1	0.169	11558.1	0.166	11558.1	0.215
0.644	0.857	0.644	-0.803	0.644	1.294	0.644	0.972		0.644	0.972	0.644	1.538		11558.8	0.196	11558.8	0.189	11558.8	0.237
0.675	1.05	0.675	-0.322	0.675	1.041	0.675	1.26		0.675	1.26	0.675	1.435		11559.4	0.228	11559.4	0.216	11559.4	0.27
0.706	1.271	0.706	0.219	0.706	0.748	0.706	1.702		0.706	1.702	0.706	1.254		11560.2	0.276	11560.2	0.265	11560.2	0.302
0.736	1.495	0.736	0.759	0.736	0.465	0.736	2.229		0.736	2.229	0.736	1		11560.9	0.328	11560.9	0.299	11560.9	0.342
0.767	1.701	0.767	1.253	0.767	0.38	0.767	2.797		0.767	2.797	0.767	0.686		11561.5	0.393	11561.5	0.331	11561.5	0.401
0.798	1.872	0.798	1.657	0.798	0.63	0.798	3.372		0.798	3.372	0.798	0.342		11562.2	0.478	11562.2	0.379	11562.2	0.464
0.828	1.991	0.828	1.935	0.828	0.984	0.828	3.926		0.828	3.926	0.828	0.229		11562.8	0.564	11562.8	0.453	11562.8	0.541
0.859	2.05	0.859	2.058	0.859	1.339	0.859	4.434		0.859	4.434	0.859	0.583		11563.5	0.7	11563.5	0.579	11563.5	0.647
0.89	2.039	0.89	2.007	0.89	1.655	0.89	4.87		0.89	4.87	0.89	0.988		11564.1	0.839	11564.1	0.707	11564.1	0.791
0.92	1.959	0.92	1.777	0.92	1.907	0.92	5.212		0.92	5.212	0.92	1.371		11564.9	0.997	11564.9	0.905	11564.9	0.975
0.951	1.811	0.951	1.383	0.951	2.073	0.951	5.44		0.951	5.44	0.951	1.703		11565.6	1.113	11565.6	1.225	11565.6	1.187
0.982	1.605	0.982	0.861	0.982	2.136	0.982	5.535		0.982	5.535	0.982	1.959		11566.3	1.191	11566.3	1.576	11566.3	1.426
1.012	1.358	1.012	0.295	1.012	2.081	1.012	5.485		1.012	5.485	1.012	2.118		11566.9	1.225	11566.9	1.839	11566.9	1.678
1.043	1.1	1.043	-0.132	1.043	1.897	1.043	5.28		1.043	5.28	1.043	2.16		11567.6	1.224	11567.6	2.097	11567.6	1.907
1.074	0.879	1.074	-0.139	1.074	1.584	1.074	4.917		1.074	4.917	1.074	2.071		11568.2	1.197	11568.2	2.395	11568.2	2.058
1.104	0.766	1.104	0.311	1.104	1.154	1.104	4.399		1.104	4.399	1.104	1.84		11568.9	1.156	11568.9	2.58	11568.9	2.096
1.135	0.807	1.135	0.952	1.135	0.698	1.135	3.74		1.135	3.74	1.135	1.461		11569.6	1.122	11569.6	2.468	11569.6	2.015
1.166	0.952	1.166	1.579	1.166	0.7	1.166	2.967		1.166	2.967	1.166	0.937		11570.3	1.088	11570.3	2.198	11570.3	1.84
1.197	1.118	1.197	2.084	1.197	1.384	1.197	2.151		1.197	2.151	1.197	0.294		11571	1.058	11571	1.845	11571	1.629
1.227	1.249	1.227	2.407	1.227	2.306	1.227	1.509		1.227	1.509	1.227	0.573		11571.7	1.034	11571.7	1.456	11571.7	1.431
1.258	1.318	1.258	2.53	1.258	3.342	1.258	1.576		1.258	1.576	1.258	1.48		11572.5	1.012	11572.5	1.231	11572.5	1.258
1.289	1.311	1.289	2.48	1.289	4.445	1.289	2.405		1.289	2.405	1.289	2.491		11573.1	0.995	11573.1	1.118	11573.1	1.117
1.319	1.231	1.319	2.356	1.319	5.581	1.319	3.529		1.319	3.529	1.319	3.571		11573.8	0.98	11573.8	1.004	11573.8	1.023
1.35	1.096	1.35	2.344	1.35	6.717	1.35	4.736		1.35	4.736	1.35	4.69		11574.6	0.969	11574.6	0.885	11574.6	0.955
1.381	0.948	1.381	2.684	1.381	7.821	1.381	5.944		1.381	5.944	1.381	5.815		11575.3	0.963	11575.3	0.808	11575.3	0.909
1.411	0.866	1.411	3.513	1.411	8.861	1.411	7.102		1.411	7.102	1.411	6.913		11575.9	0.961	11575.9	0.774	11575.9	0.881
1.442	0.929	1.442	4.779	1.442	9.806	1.442	8.172		1.442	8.172	1.442	7.951		11576.7	0.963	11576.7	0.75	11576.7	0.869
1.473	1.13	1.473	6.331	1.473	10.628	1.473	9.12		1.473	9.12	1.473	8.896		11577.3	0.967	11577.3	0.737	11577.3	0.845
1.503	1.394	1.503	8.01	1.503	11.302	1.503	9.921		1.503	9.921	1.503	9.719		11578.1	0.975	11578.1	0.733	11578.1	0.843
1.534	1.646	1.534	9.675	1.534	11.809	1.534	10.551		1.534	10.551	1.534	10.394		11578.8	0.984	11578.8	0.733	11578.8	0.846
1.565	1.834	1.565	11.207	1.565	12.132	1.565	10.995		1.565	10.995	1.565	10.899		11579.4	0.991	11579.4	0.732	11579.4	0.836
1.595	1.924	1.595	12.504	1.595	12.263	1.595	11.242		1.595	11.242	1.595	11.218		11580.1	0.997	11580.1	0.736	11580.1	0.844
1.626	1.89	1.626	13.479	1.626	12.196	1.626	11.288		1.626	11.288	1.626	11.343		11580.8	0.999	11580.8	0.742	11580.8	0.837
1.657	1.726	1.657	14.069	1.657	11.935	1.657	11.135		1.657	11.135	1.657	11.269		11581.4	0.998	11581.4	0.75	11581.4	0.842
1.687	1.449	1.687	14.231	1.687	11.488	1.687	10.792		1.687	10.792	1.687	10.999		11582.3	0.989	11582.3	0.761	11582.3	0.845
1.718	1.141	1.718	13.949	1.718	10.868	1.718	10.271		1.718	10.271	1.718	10.545		11583	0.979	11583	0.77	11583	0.85
1.749	1.041	1.749	13.231	1.749	10.096	1.749	9.594		1.749	9.594	1.749	9.922		11583.7	0.97	11583.7	0.775	11583.7	0.851
1.779	1.405	1.779	12.107	1.779	9.196	1.779	8.783		1.779	8.783	1.779	9.153		11584.4	0.961	11584.4	0.777	11584.4	0.862
1.81	2.097	1.81	10.635	1.81	8.196	1.81	7.869		1.81	7.869	1.81	8.264		11585.1	0.954	11585.1	0.778	11585.1	0.853
1.841	2.921	1.841	8.89	1.841	7.128	1.841	6.883		1.841	6.883	1.841	7.287		11585.8	0.951	11585.8	0.781	11585.8	0.865
1.871	3.768	1.871	6.963	1.871	6.028	1.871	5.861		1.871	5.861	1.871	6.257		11586.5	0.95	11586.5	0.79	11586.5	0.87
1.902	4.565	1.902	4.959	1.902	4.936	1.902	4.842		1.902	4.842	1.902	5.212		11587.3	0.951	11587.3	0.804	11587.3	0.873
1.933	5.248	1.933	2.994	1.933	3.897	1.933	3.872		1.933	3.872	1.933	4.195		11588	0.953	11588	0.82	11588	0.862
1.963	5.761	1.963	1.217	1.963	2.971	1.963	3.01		1.963	3.01	1.963	3.253		11588.8	0.958	11588.8	0.845	11588.8	0.872
1.994	6.056	1.994	-0.082	1.994	2.246	1.994	2.336		1.994	2.336	1.994	2.452		11589.5	0.964	11589.5	0.871	11589.5	0.876
2.025	6.096	2.025	-0.246	2.025	1.844	2.025	1.95		2.025	1.95	2.025	1.882		11590.2	0.973	11590.2	0.887	11590.2	0.892
2.056	5.859	2.056	0.427	2.056	1.828	2.056	1.902		2.056	1.902	2.056	1.639		11590.8	0.984	11590.8	0.9	11590.8	0.89
2.086	5.34	2.086	1.072	2.086	2.067	2.086	2.088		2.086	2.088	2.086	1.703		11591.5	0.999	11591.5	0.908	11591.5	0.896
2.117	4.562	2.117	1.46	2.117	2.375	2.117	2.35		2.117	2.35	2.117	1.912		11592.2	1.015	11592.2	0.918	11592.2	0.9
2.148	3.594	2.148	1.575	2.148	2.64	2.148	2.585		2.148	2.585	2.148	2.123		11592.9	1.029	11592.9	0.922	11592.9	0.91
2.178	2.635	2.178	1.473	2.178	2.817	2.178	2.743		2.178	2.743	2.178	2.266		11593.7	1.04	11593.7	0.923	11593.7	0.921
2.209	2.252	2.209	1.268	2.209	2.891	2.209	2.807		2.209	2.807	2.209	2.315		11594.4	1.047	11594.4	0.922	11594.4	0.919
2.24	3.026	2.24	1.12	2.24	2.861	2.24	2.773		2.24	2.773	2.24	2.267		11595.2	1.049	11595.2	0.92	11595.2	0.918
2.27	4.513	2.27	1.178	2.27	2.739	2.27	2.651		2.27	2.651	2.27	2.13		11595.9	1.046	11595.9	0.922	11595.9	0.933
2.301	6.243	2.301	1.471	2.301	2.544	2.301	2.452		2.301	2.452	2.301	1.92		11596.6	1.04	11596.6	0.924	11596.6	0.939
2.332	8.014	2.332	1.893	2.332	2.302	2.332	2.193		2.332	2.193	2.332	1.658		11597.3	1.033	11597.3	0.927	11597.3	0.939
2.362	9.717	2.362	2.292	2.362	2.044	2.362	1.895		2.362	1.895	2.362	1.368		11598	1.024	11598	0.933	11598	0.946
2.393	11.279	2.393	2.539	2.393	1.811	2.393	1.576		2.393	1.576	2.393	1.076		11598.7	1.014	11598.7	0.942	11598.7	0.951
2.424	12.647	2.424	2.546	2.424	1.646	2.424	1.259		2.424	1.259	2.424	0.811		11599.4	1.006	11599.4	0.949	11599.4	0.952
2.454	13.787	2.454	2.257	2.454	1.583	2.454	0.966		2.454	0.966	2.454	0.603		11600.1	0.999	11600.1	0.958	11600.1	0.962
2.485	14.684	2.485	1.651	2.485	1.626	2.485	0.723		2.485	0.723	2.485	0.479		11600.8	0.993	11600.8	0.969	11600.8	0.976
2.516	15.339	2.516	0.736	2.516	1.746	2.516	-0.245		2.516	0.564	2.516	0.431		11601.6	0.989	11601.6	0.978	11601.6	0.98
2.546	15.77	2.546	-0.447	2.546	1.899	2.546	-0.276		2.546	0.524	2.546	0.414		11602.3	0.986	11602.3	0.982	11602.3	0.991
2.577	16.006	2.577	-1.443	2.577	2.049	2.577	-0.217		2.577	0.591	2.577	0.387		11603	0.983	11603	0.989	11603	1.001
2.608	16.088	2.608	-0.063	2.608	2.172	2.608	-0.115		2.608	0.723	2.608	0.357		11603.6	0.98	11603.6	0.997	11603.6	1.005
2.638	16.054	2.638	1.579	2.638	2.253	2.638	0.011		2.638	0.894	2.638	0.389		11604.2	0.978	11604.2	1.008	11604.2	1.01
2.669	15.941	2.669	3.213	2.669	2.288	2.669	0.171		2.669	1.103	2.669	0.554		11604.9	0.974	11604.9	1.017	11604.9	1.013
2.7	15.774	2.7	4.742	2.7	2.275	2.7	0.379		2.7	1.352	2.7	0.835		11605.7	0.969	11605.7	1.028	11605.7	1.035
2.73	15.561	2.73	6.083	2.73	2.221	2.73	0.644		2.73	1.64	2.73	1.193		11606.5	0.966	11606.5	1.044	11606.5	1.047
2.761	15.297	2.761	7.166	2.761	2.133	2.761	0.962		2.761	1.964	2.761	1.6		11607.1	0.963	11607.1	1.058	11607.1	1.055
2.792	14.962	2.792	7.94	2.792	2.022	2.792	1.322		2.792	2.312	2.792	2.033		11607.9	0.961	11607.9	1.07	11607.9	1.065
2.823	14.53	2.823	8.381	2.823	1.901	2.823	1.709		2.823	2.674	2.823	2.472		11608.5	0.96	11608.5	1.08	11608.5	1.075
2.853	13.976	2.853	8.492	2.853	1.78	2.853	2.103		2.853	3.033	2.853	2.898		11609.2	0.961	11609.2	1.096	11609.2	1.089
2.884	13.277	2.884	8.307	2.884	1.671	2.884	2.488		2.884	3.375	2.884	3.293		11609.9	0.963	11609.9	1.117	11609.9	1.091
2.915	12.426	2.915	7.901	2.915	1.578	2.915	2.846		2.915	3.687	2.915	3.644		11610.6	0.966	11610.6	1.134	11610.6	1.096
2.945	11.426	2.945	7.38	2.945	1.504	2.945	3.162		2.945	3.955	2.945	3.936		11611.3	0.971	11611.3	1.15	11611.3	1.107
2.976	10.295	2.976	6.887	2.976	1.444	2.976	3.421		2.976	4.169	2.976	4.161		11612	0.977	11612	1.168	11612	1.115
3.007	9.065	3.007	6.57	3.007	1.39	3.007	3.614		3.007	4.32	3.007	4.312		11612.8	0.983	11612.8	1.184	11612.8	1.132
3.037	7.78	3.037	6.54	3.037	1.336	3.037	3.734		3.037	4.402	3.037	4.387		11613.5	0.989	11613.5	1.195	11613.5	1.128
3.068	6.495	3.068	6.815	3.068	1.273	3.068	3.776		3.068	4.415	3.068	4.387		11614.2	0.996	11614.2	1.2	11614.2	1.133
3.099	5.274	3.099	7.313	3.099	1.199	3.099	3.74		3.099	4.358	3.099	4.317		11615	1.004	11615	1.204	11615	1.122
3.129	4.19	3.129	7.896	3.129	1.112	3.129	3.631		3.129	4.235	3.129	4.185		11616.4	1.016	11616.4	1.201	11616.4	1.149
3.16	3.326	3.16	8.424	3.16	1.02	3.16	3.456		3.16	4.055	3.16	4.002		11616.9	1.021	11616.9	1.194	11616.9	1.12
3.191	2.759	3.191	8.784	3.191	0.931	3.191	3.226		3.191	3.828	3.191	3.781		11618.4	1.032	11618.4	1.167	11618.4	1.147
3.221	2.508	3.221	8.898	3.221	0.861	3.221	2.956		3.221	3.567	3.221	3.535		11619.4	1.037	11619.4	1.145	11619.4	1.144
3.252	2.487	3.252	8.722	3.252	0.829	3.252	2.662		3.252	3.287	3.252	3.281		11619.9	1.039	11619.9	1.137	11619.9	1.104
3.283	2.558	3.283	8.243	3.283	0.845	3.283	2.366		3.283	3.007	3.283	3.032		11620.8	1.042	11620.8	1.121	11620.8	1.094
3.313	2.622	3.313	7.475	3.313	0.906	3.313	2.09		3.313	2.746	3.313	2.798		11622.3	1.041	11622.3	1.082	11622.3	1.108
3.344	2.639	3.344	6.453	3.344	0.999	3.344	1.854		3.344	2.522	3.344	2.589		11623.2	1.039	11623.2	1.066	11623.2	1.091
3.375	2.616	3.375	5.23	3.375	1.105	3.375	1.674		3.375	2.35	3.375	2.406		11624.2	1.036	11624.2	1.044	11624.2	1.082
3.405	2.59	3.405	3.87	3.405	1.207	3.405	1.559		3.405	2.237	3.405	2.247		11625.2	1.032	11625.2	1.025	11625.2	1.069
3.436	2.606	3.436	2.442	3.436	1.294	3.436	1.502		3.436	2.178	3.436	2.107		11625.7	1.03	11625.7	1.019	11625.7	1.03
3.467	2.697	3.467	1.02	3.467	1.358	3.467	1.489		3.467	2.16	3.467	1.976		11626.5	1.027	11626.5	1.009	11626.5	1.016
3.497	2.867	3.497	-0.325	3.497	1.394	3.497	1.496		3.497	2.165	3.497	1.845		11628	1.021	11628	0.985	11628	1.035
3.528	3.094	3.528	-1.476	3.528	1.4	3.528	1.502		3.528	2.173	3.528	1.709		11628.9	1.018	11628.9	0.974	11628.9	1.02
3.559	3.338	3.559	-0.969	3.559	1.375	3.559	1.491		3.559	2.168	3.559	1.564		11630	1.015	11630	0.961	11630	1.017
3.59	3.562	3.59	-0.161	3.59	1.324	3.59	1.45		3.59	2.141	3.59	1.41		11631.1	1.012	11631.1	0.954	11631.1	1.011
3.62	3.736	3.62	0.422	3.62	1.252	3.62	1.373		3.62	2.083	3.62	1.251		11632.1	1.01	11632.1	0.949	11632.1	0.998
3.651	3.841	3.651	0.768	3.651	1.169	3.651	1.26		3.651	1.995	3.651	1.097		11633.1	1.008	11633.1	0.945	11633.1	0.993
3.682	3.866	3.682	0.886	3.682	1.084	3.682	1.112		3.682	1.876	3.682	0.958		11634.1	1.005	11634.1	0.944	11634.1	0.986
3.712	3.812	3.712	0.803	3.712	1.011	3.712	0.937		3.712	1.731	3.712	0.849		11635.1	1.003	11635.1	0.944	11635.1	0.979
3.743	3.685	3.743	0.555	3.743	0.964	3.743	0.742		3.743	1.567	3.743	0.782		11636.1	1.001	11636.1	0.944	11636.1	0.979
3.774	3.495	3.774	0.193	3.774	0.951	3.774	0.537		3.774	1.392	3.774	0.76		11637.1	0.997	11637.1	0.946	11637.1	0.979
3.804	3.256	3.804	-0.225	3.804	0.972	3.804	0.334		3.804	1.215	3.804	0.773		11638.1	0.993	11638.1	0.947	11638.1	0.969
3.835	2.983	3.835	-0.618	3.835	1.02	3.835	0.148		3.835	1.047	3.835	0.804		11639.1	0.989	11639.1	0.951	11639.1	0.971
3.866	2.689	3.866	-0.877	3.866	1.08	3.866	-0.009		3.866	0.9	3.866	0.836		11640.1	0.984	11640.1	0.954	11640.1	0.969
3.896	2.386	3.896	-0.908	3.896	1.14	3.896	-0.122		3.896	0.784	3.896	0.855		11641.2	0.979	11641.2	0.957	11641.2	0.973
3.927	2.085	3.927	-0.777	3.927	1.188	3.927	-0.186		3.927	0.707	3.927	0.855		11642.1	0.975	11642.1	0.961	11642.1	0.971
3.958	1.795	3.958	-0.627	3.958	1.216	3.958	-0.208		3.958	0.669	3.958	0.832		11643.1	0.971	11643.1	0.962	11643.1	0.97
3.988	1.524	3.988	-0.543	3.988	1.219	3.988	-0.206		3.988	0.66	3.988	0.787		11644.2	0.967	11644.2	0.964	11644.2	0.971
4.019	1.28	4.019	-0.555	4.019	1.193	4.019	-0.199		4.019	0.666	4.019	0.724		11645.1	0.965	11645.1	0.965	11645.1	0.962
4.05	1.07	4.05	-0.669	4.05	1.138	4.05	-0.199		4.05	0.676	4.05	0.647		11646.1	0.962	11646.1	0.968	11646.1	0.972
4.08	0.903	4.08	-0.874	4.08	1.054	4.08	-0.211		4.08	0.681	4.08	0.566		11647.1	0.961	11647.1	0.968	11647.1	0.967
4.111	0.787	4.111	-1.15	4.111	0.945	4.111	-0.232		4.111	0.679	4.111	0.492		11648.3	0.96	11648.3	0.968	11648.3	0.973
4.142	0.728	4.142	-1.471	4.142	0.815	4.142	-0.253		4.142	0.672	4.142	0.44		11649.2	0.959	11649.2	0.969	11649.2	0.969
4.172	0.73	4.172	-1.79	4.172	0.671	4.172	-0.263		4.172	0.663	4.172	0.419		11650.2	0.959	11650.2	0.97	11650.2	0.969
4.203	0.799	4.203	-1.467	4.203	0.521	4.203	-0.249		4.203	0.66	4.203	0.43		11651.2	0.96	11651.2	0.97	11651.2	0.97
4.234	0.937	4.234	-1.183	4.234	0.381	4.234	-0.205		4.234	0.668	4.234	0.463		11652.2	0.962	11652.2	0.97	11652.2	0.963
4.264	1.145	4.264	-0.959	4.264	0.283	4.264	-0.135		4.264	0.691	4.264	0.502		11653.2	0.965	11653.2	0.971	11653.2	0.972
4.295	1.417	4.295	-0.813	4.295	0.276	4.295	-0.048		4.295	0.73	4.295	0.536		11654.3	0.969	11654.3	0.972	11654.3	0.975
4.326	1.744	4.326	-0.752	4.326	0.354	4.326	0.045		4.326	0.78	4.326	0.557		11655.4	0.973	11655.4	0.972	11655.4	0.981
4.357	2.11	4.357	-0.772	4.357	0.462	4.357	0.135		4.357	0.837	4.357	0.561
4.387	2.496	4.387	-0.862	4.387	0.567	4.387	0.215		4.387	0.895	4.387	0.549
4.418	2.883	4.418	-0.99	4.418	0.655	4.418	0.28		4.418	0.948	4.418	0.52
4.449	3.249	4.449	-1.101	4.449	0.719	4.449	0.326		4.449	0.991	4.449	0.477
4.479	3.573	4.479	-1.115	4.479	0.757	4.479	0.354		4.479	1.023	4.479	0.424
4.51	3.837	4.51	-0.997	4.51	0.767	4.51	0.362		4.51	1.04	4.51	0.369
4.541	4.025	4.541	-0.798	4.541	0.75	4.541	0.353		4.541	1.043	4.541	0.318
4.571	4.127	4.571	-0.584	4.571	0.706	4.571	0.328		4.571	1.031	4.571	0.282
4.602	4.138	4.602	-0.399	4.602	0.639	4.602	0.292		4.602	1.007	4.602	0.268
4.633	4.062	4.633	-0.27	4.633	0.553	4.633	0.249		4.633	0.971	4.633	0.276
4.663	3.909	4.663	-0.213	4.663	0.452	4.663	0.201		4.663	0.929	4.663	0.299
4.694	3.7	4.694	-0.235	4.694	0.346	4.694	0.155		4.694	0.882	4.694	0.326
4.725	3.465	4.725	-0.334	4.725	0.248	4.725	0.111		4.725	0.835	4.725	0.349
4.755	3.244	4.755	-0.505	4.755	0.192	4.755	0.073		4.755	0.792	4.755	0.363
4.786	3.085	4.786	-0.733	4.786	0.219	4.786	0.042		4.786	0.755	4.786	0.366
4.817	3.027	4.817	-1.002	4.817	0.302	4.817	0.016		4.817	0.727	4.817	0.358
4.847	3.092	4.847	-1.288	4.847	0.401	4.847	-0.005		4.847	0.708	4.847	0.338
4.878	3.27	4.878	-1.554	4.878	0.497	4.878	-0.024		4.878	0.698	4.878	0.311
4.909	3.527	4.909	-1.615	4.909	0.584	4.909	-0.043		4.909	0.695	4.909	0.277
4.939	3.82	4.939	-1.427	4.939	0.658	4.939	-0.063		4.939	0.695	4.939	0.242
4.97	4.114	4.97	-1.246	4.97	0.718	4.97	-0.086		4.97	0.697	4.97	0.211
5.001	4.38	5.001	-1.12	5.001	0.764	5.001	-0.111		5.001	0.697	5.001	0.19

## Sheet: Fig. 2
Fig. 2a																			Fig. 2c											Fig. 2e
Pt/C		Ir/C		CoHPO		Fe1/CoHPO		Ni1/CoHPO		Ru1/CoHPO		Ir1/CoHPO		Pt1/CoHPO	0.1 M KOH	Pt1/CoHPO	1 M KOH		Fe1/CoHPO		Ni1/CoHPO		Pt1/CoHPO		Ru1/CoHPO		Ir1/CoHPO			Pt1/CoHPO(initial)		After 5, 000 cycles		Pt/C (initial)		After 50 cycles
1.2	0.052	1.2	0.222	1.2	-0.072	1.2	0.881	1.2	0.291	1.2	0.753	1.2	-0.356	1.2	-1.132	1.2	0.088		240	0.03	250	0.029	200	0.135	240	0.006	220	0.2		1.2	-1.132	1.2	1.42	1.1	-0.005	1.135	0.022
1.201	0.053	1.201	0.226	1.201	-0.06	1.201	0.893	1.201	0.262	1.201	0.777	1.201	-0.372	1.201	-0.244	1.201	0.088		241	0.031	251	0.029	201	0.139	241	0.008	221	0.204		1.201	-0.244	1.201	1.81	1.101	-0.005	1.136	0.022
1.202	0.053	1.202	0.226	1.202	-0.069	1.202	0.903	1.202	0.231	1.202	0.801	1.202	-0.392	1.202	0.035	1.202	0.089		242	0.031	252	0.031	202	0.145	242	0.009	222	0.207		1.202	0.035	1.202	1.852	1.102	-0.005	1.137	0.022
1.203	0.053	1.203	0.228	1.203	-0.08	1.203	0.907	1.203	0.203	1.203	0.81	1.203	-0.42	1.203	0.178	1.203	0.094		243	0.032	253	0.031	203	0.15	243	0.012	223	0.21		1.203	0.178	1.203	1.817	1.103	-0.005	1.138	0.022
1.204	0.053	1.204	0.225	1.204	-0.093	1.204	0.921	1.204	0.18	1.204	0.84	1.204	-0.428	1.204	0.264	1.204	0.094		244	0.033	254	0.031	204	0.155	244	0.015	224	0.217		1.204	0.264	1.204	1.762	1.104	-0.005	1.139	0.022
1.205	0.053	1.205	0.224	1.205	-0.105	1.205	0.931	1.205	0.155	1.205	0.861	1.205	-0.442	1.205	0.342	1.205	0.095		245	0.033	255	0.033	205	0.161	245	0.016	225	0.219		1.205	0.342	1.205	1.702	1.105	-0.005	1.14	0.022
1.206	0.053	1.206	0.229	1.206	-0.115	1.206	0.931	1.206	0.128	1.206	0.864	1.206	-0.472	1.206	0.394	1.206	0.103		246	0.034	256	0.034	206	0.166	246	0.019	226	0.222		1.206	0.394	1.206	1.646	1.106	-0.005	1.141	0.022
1.207	0.053	1.207	0.229	1.207	-0.127	1.207	0.939	1.207	0.109	1.207	0.879	1.207	-0.488	1.207	0.437	1.207	0.1		247	0.035	257	0.034	207	0.172	247	0.021	227	0.225		1.207	0.437	1.207	1.586	1.107	-0.005	1.142	0.022
1.208	0.053	1.208	0.228	1.208	-0.138	1.208	0.947	1.208	0.088	1.208	0.894	1.208	-0.504	1.208	0.489	1.208	0.105		248	0.035	258	0.035	208	0.178	248	0.022	228	0.229		1.208	0.489	1.208	1.543	1.108	-0.005	1.143	0.022
1.209	0.053	1.209	0.223	1.209	-0.149	1.209	0.949	1.209	0.065	1.209	0.894	1.209	-0.53	1.209	0.511	1.209	0.105		249	0.036	259	0.036	209	0.185	249	0.025	229	0.232		1.209	0.511	1.209	1.488	1.109	-0.004	1.144	0.022
1.21	0.053	1.21	0.223	1.21	-0.158	1.21	0.955	1.21	0.05	1.21	0.909	1.21	-0.544	1.21	0.548	1.21	0.106		250	0.036	260	0.036	210	0.192	250	0.027	230	0.237		1.21	0.548	1.21	1.444	1.11	-0.004	1.145	0.022
1.211	0.053	1.211	0.231	1.211	-0.166	1.211	0.963	1.211	0.034	1.211	0.927	1.211	-0.55	1.211	0.58	1.211	0.111		251	0.037	261	0.037	211	0.198	251	0.029	231	0.241		1.211	0.58	1.211	1.404	1.111	-0.004	1.146	0.023
1.212	0.053	1.212	0.227	1.212	-0.174	1.212	0.963	1.212	0.013	1.212	0.927	1.212	-0.574	1.212	0.585	1.212	0.107		252	0.038	262	0.039	212	0.206	252	0.031	232	0.242		1.212	0.585	1.212	1.358	1.112	-0.004	1.147	0.023
1.213	0.053	1.213	0.226	1.213	-0.182	1.213	0.965	1.213	-0.002	1.213	0.93	1.213	-0.594	1.213	0.61	1.213	0.112		253	0.038	263	0.04	213	0.214	253	0.034	233	0.246		1.213	0.61	1.213	1.325	1.113	-0.004	1.148	0.023
1.214	0.053	1.214	0.225	1.214	-0.19	1.214	0.969	1.214	-0.016	1.214	0.939	1.214	-0.606	1.214	0.622	1.214	0.112		254	0.039	264	0.04	214	0.221	254	0.035	234	0.251		1.214	0.622	1.214	1.284	1.114	-0.004	1.149	0.023
1.215	0.053	1.215	0.227	1.215	-0.198	1.215	0.971	1.215	-0.033	1.215	0.939	1.215	-0.626	1.215	0.628	1.215	0.113		255	0.04	265	0.042	215	0.229	255	0.037	235	0.253		1.215	0.628	1.215	1.248	1.115	-0.004	1.15	0.023
1.216	0.053	1.216	0.226	1.216	-0.203	1.216	0.969	1.216	-0.046	1.216	0.933	1.216	-0.646	1.216	0.651	1.216	0.114		256	0.041	266	0.043	216	0.238	256	0.041	236	0.257		1.216	0.651	1.216	1.223	1.116	-0.004	1.151	0.023
1.217	0.054	1.217	0.228	1.217	-0.211	1.217	0.977	1.217	-0.055	1.217	0.945	1.217	-0.65	1.217	0.65	1.217	0.114		257	0.041	267	0.044	217	0.247	257	0.043	237	0.262		1.217	0.65	1.217	1.185	1.117	-0.004	1.152	0.023
1.218	0.053	1.218	0.227	1.218	-0.217	1.218	0.977	1.218	-0.07	1.218	0.945	1.218	-0.666	1.218	0.652	1.218	0.115		258	0.042	268	0.046	218	0.257	258	0.044	238	0.264		1.218	0.652	1.218	1.155	1.118	-0.004	1.153	0.023
1.219	0.054	1.219	0.228	1.219	-0.223	1.219	0.971	1.219	-0.083	1.219	0.933	1.219	-0.692	1.219	0.662	1.219	0.116		259	0.042	269	0.047	219	0.266	259	0.047	239	0.268		1.219	0.662	1.219	1.128	1.119	-0.004	1.154	0.023
1.22	0.053	1.22	0.226	1.22	-0.23	1.22	0.973	1.22	-0.092	1.22	0.936	1.22	-0.702	1.22	0.653	1.22	0.112		260	0.043	270	0.048	220	0.277	260	0.049	240	0.272		1.22	0.653	1.22	1.094	1.12	-0.004	1.155	0.023
1.221	0.054	1.221	0.227	1.221	-0.235	1.221	0.975	1.221	-0.103	1.221	0.933	1.221	-0.712	1.221	0.66	1.221	0.113		261	0.043	271	0.05	221	0.288	261	0.051	241	0.275		1.221	0.66	1.221	1.063	1.121	-0.003	1.156	0.023
1.222	0.054	1.222	0.228	1.222	-0.24	1.222	0.967	1.222	-0.115	1.222	0.921	1.222	-0.738	1.222	0.656	1.222	0.118		262	0.044	272	0.052	222	0.299	262	0.053	242	0.277		1.222	0.656	1.222	1.05	1.122	-0.003	1.157	0.023
1.223	0.054	1.223	0.225	1.223	-0.245	1.223	0.969	1.223	-0.121	1.223	0.921	1.223	-0.744	1.223	0.66	1.223	0.114		263	0.045	273	0.053	223	0.312	263	0.056	243	0.284		1.223	0.66	1.223	1.022	1.123	-0.003	1.158	0.023
1.224	0.054	1.224	0.229	1.224	-0.25	1.224	0.969	1.224	-0.129	1.224	0.924	1.224	-0.752	1.224	0.662	1.224	0.115		264	0.045	274	0.055	224	0.324	264	0.057	244	0.287		1.224	0.662	1.224	1.001	1.124	-0.003	1.159	0.023
1.225	0.054	1.225	0.229	1.225	-0.255	1.225	0.963	1.225	-0.143	1.225	0.906	1.225	-0.774	1.225	0.64	1.225	0.111		265	0.046	275	0.058	225	0.337	265	0.06	245	0.289		1.225	0.64	1.225	0.966	1.125	-0.003	1.16	0.023
1.226	0.054	1.226	0.232	1.226	-0.262	1.226	0.959	1.226	-0.148	1.226	0.897	1.226	-0.786	1.226	0.641	1.226	0.112		266	0.047	276	0.059	226	0.352	266	0.062	246	0.294		1.226	0.641	1.226	0.94	1.126	-0.003	1.161	0.023
1.227	0.054	1.227	0.232	1.227	-0.267	1.227	0.957	1.227	-0.153	1.227	0.891	1.227	-0.794	1.227	0.636	1.227	0.113		267	0.047	277	0.061	227	0.366	267	0.064	247	0.298		1.227	0.636	1.227	0.922	1.127	-0.003	1.162	0.023
1.228	0.054	1.228	0.231	1.228	-0.272	1.228	0.951	1.228	-0.164	1.228	0.873	1.228	-0.814	1.228	0.62	1.228	0.109		268	0.048	278	0.063	228	0.382	268	0.066	248	0.3		1.228	0.62	1.228	0.894	1.128	-0.003	1.163	0.023
1.229	0.054	1.229	0.233	1.229	-0.276	1.229	0.945	1.229	-0.169	1.229	0.861	1.229	-0.828	1.229	0.621	1.229	0.106		269	0.049	279	0.065	229	0.399	269	0.069	249	0.305		1.229	0.621	1.229	0.884	1.129	-0.003	1.164	0.023
1.23	0.054	1.23	0.231	1.23	-0.279	1.23	0.947	1.23	-0.172	1.23	0.861	1.23	-0.828	1.23	0.614	1.23	0.111		270	0.049	280	0.068	230	0.416	270	0.07	250	0.309		1.23	0.614	1.23	0.858	1.13	-0.003	1.165	0.024
1.231	0.054	1.231	0.23	1.231	-0.285	1.231	0.939	1.231	-0.182	1.231	0.843	1.231	-0.842	1.231	0.596	1.231	0.107		271	0.05	281	0.071	231	0.434	271	0.073	251	0.312		1.231	0.596	1.231	0.83	1.131	-0.003	1.166	0.024
1.232	0.054	1.232	0.228	1.232	-0.289	1.232	0.931	1.232	-0.187	1.232	0.822	1.232	-0.862	1.232	0.595	1.232	0.104		272	0.051	282	0.073	232	0.454	272	0.075	252	0.317		1.232	0.595	1.232	0.82	1.132	-0.003	1.167	0.024
1.233	0.054	1.233	0.23	1.233	-0.295	1.233	0.927	1.233	-0.191	1.233	0.813	1.233	-0.868	1.233	0.576	1.233	0.1		273	0.051	283	0.075	233	0.474	273	0.077	253	0.322		1.233	0.576	1.233	0.789	1.133	-0.002	1.168	0.024
1.234	0.054	1.234	0.231	1.234	-0.299	1.234	0.923	1.234	-0.198	1.234	0.798	1.234	-0.878	1.234	0.57	1.234	0.101		274	0.052	284	0.079	234	0.497	274	0.079	254	0.325		1.234	0.57	1.234	0.775	1.134	-0.002	1.169	0.024
1.235	0.054	1.235	0.23	1.235	-0.303	1.235	0.913	1.235	-0.204	1.235	0.771	1.235	-0.897	1.235	0.568	1.235	0.094		275	0.053	285	0.082	235	0.519	275	0.082	255	0.33		1.235	0.568	1.235	0.757	1.135	-0.002	1.17	0.024
1.236	0.055	1.236	0.23	1.236	-0.307	1.236	0.911	1.236	-0.203	1.236	0.765	1.236	-0.896	1.236	0.55	1.236	0.094		276	0.053	286	0.084	236	0.543	276	0.084	256	0.337		1.236	0.55	1.236	0.735	1.136	-0.002	1.171	0.024
1.237	0.055	1.237	0.234	1.237	-0.311	1.237	0.905	1.237	-0.209	1.237	0.753	1.237	-0.903	1.237	0.543	1.237	0.091		277	0.054	287	0.088	237	0.57	277	0.086	257	0.341		1.237	0.543	1.237	0.718	1.137	-0.002	1.172	0.024
1.238	0.055	1.238	0.231	1.238	-0.316	1.238	0.893	1.238	-0.216	1.238	0.72	1.238	-0.927	1.238	0.531	1.238	0.092		278	0.055	288	0.092	238	0.596	278	0.088	258	0.345		1.238	0.531	1.238	0.702	1.138	-0.002	1.173	0.024
1.239	0.055	1.239	0.231	1.239	-0.321	1.239	0.887	1.239	-0.217	1.239	0.705	1.239	-0.931	1.239	0.515	1.239	0.084		279	0.055	289	0.095	239	0.625	279	0.091	259	0.351		1.239	0.515	1.239	0.68	1.139	-0.002	1.174	0.024
1.24	0.055	1.24	0.232	1.24	-0.324	1.24	0.881	1.24	-0.219	1.24	0.69	1.24	-0.937	1.24	0.513	1.24	0.085		280	0.056	290	0.099	240	0.655	280	0.092	260	0.356		1.24	0.513	1.24	0.666	1.14	-0.002	1.175	0.024
1.241	0.055	1.241	0.229	1.241	-0.329	1.241	0.867	1.241	-0.228	1.241	0.66	1.241	-0.956	1.241	0.493	1.241	0.081		281	0.057	291	0.103	241	0.686	281	0.095	261	0.36		1.241	0.493	1.241	0.641	1.141	-0.002	1.176	0.024
1.242	0.055	1.242	0.23	1.242	-0.332	1.242	0.861	1.242	-0.226	1.242	0.642	1.242	-0.961	1.242	0.486	1.242	0.078		282	0.058	292	0.106	242	0.722	282	0.098	262	0.367		1.242	0.486	1.242	0.627	1.142	-0.002	1.177	0.024
1.243	0.055	1.243	0.233	1.243	-0.336	1.243	0.857	1.243	-0.227	1.243	0.633	1.243	-0.96	1.243	0.481	1.243	0.075		283	0.058	293	0.111	243	0.757	283	0.1	263	0.374		1.243	0.481	1.243	0.615	1.143	-0.002	1.178	0.024
1.244	0.055	1.244	0.232	1.244	-0.34	1.244	0.845	1.244	-0.235	1.244	0.6	1.244	-0.978	1.244	0.456	1.244	0.067		284	0.059	294	0.116	244	0.795	284	0.102	264	0.377		1.244	0.456	1.244	0.593	1.144	-0.002	1.179	0.024
1.245	0.055	1.245	0.233	1.245	-0.343	1.245	0.835	1.245	-0.236	1.245	0.576	1.245	-0.987	1.245	0.45	1.245	0.068		285	0.059	295	0.12	245	0.835	285	0.105	265	0.384		1.245	0.45	1.245	0.578	1.145	-0.002	1.18	0.024
1.246	0.055	1.246	0.231	1.246	-0.347	1.246	0.827	1.246	-0.238	1.246	0.558	1.246	-0.991	1.246	0.439	1.246	0.061		286	0.06	296	0.124	246	0.876	286	0.107	266	0.391		1.246	0.439	1.246	0.561	1.146	-0.001	1.181	0.024
1.247	0.055	1.247	0.229	1.247	-0.351	1.247	0.817	1.247	-0.243	1.247	0.534	1.247	-1.002	1.247	0.423	1.247	0.057		287	0.061	297	0.13	247	0.921	287	0.109	267	0.396		1.247	0.423	1.247	0.541	1.147	-0.001	1.182	0.024
1.248	0.055	1.248	0.23	1.248	-0.354	1.248	0.805	1.248	-0.244	1.248	0.501	1.248	-1.014	1.248	0.42	1.248	0.054		288	0.062	298	0.135	248	0.967	288	0.112	268	0.403		1.248	0.42	1.248	0.538	1.148	-0.001	1.183	0.024
1.249	0.055	1.249	0.233	1.249	-0.359	1.249	0.801	1.249	-0.241	1.249	0.489	1.249	-1.01	1.249	0.402	1.249	0.05		289	0.062	299	0.14	249	1.017	289	0.115	269	0.412		1.249	0.402	1.249	0.512	1.149	-0.001	1.184	0.024
1.25	0.055	1.25	0.237	1.25	-0.362	1.25	0.791	1.25	-0.247	1.25	0.468	1.25	-1.018	1.25	0.392	1.25	0.043		290	0.063	300	0.146	250	1.068	290	0.117	270	0.418		1.25	0.392	1.25	0.493	1.15	-0.001	1.185	0.024
1.251	0.055	1.251	0.233	1.251	-0.365	1.251	0.777	1.251	-0.249	1.251	0.429	1.251	-1.036	1.251	0.387	1.251	0.04		291	0.064	301	0.152	251	1.121	291	0.119	271	0.425		1.251	0.387	1.251	0.484	1.151	-0.001	1.186	0.024
1.252	0.055	1.252	0.232	1.252	-0.369	1.252	0.767	1.252	-0.248	1.252	0.408	1.252	-1.037	1.252	0.368	1.252	0.036		292	0.064	302	0.158	252	1.178	292	0.122	272	0.434		1.252	0.368	1.252	0.462	1.152	-0.00097	1.187	0.024
1.253	0.055	1.253	0.233	1.253	-0.372	1.253	0.759	1.253	-0.252	1.253	0.387	1.253	-1.04	1.253	0.363	1.253	0.029		293	0.065	303	0.164	253	1.236	293	0.124	273	0.441		1.253	0.363	1.253	0.454	1.153	-0.00084	1.188	0.025
1.254	0.056	1.254	0.236	1.254	-0.375	1.254	0.745	1.254	-0.255	1.254	0.351	1.254	-1.058	1.254	0.35	1.254	0.026		294	0.066	304	0.171	254	1.298	294	0.128	274	0.449		1.254	0.35	1.254	0.441	1.154	-0.00085	1.189	0.025
1.255	0.056	1.255	0.235	1.255	-0.379	1.255	0.737	1.255	-0.251	1.255	0.336	1.255	-1.056	1.255	0.34	1.255	0.018		295	0.067	305	0.177	255	1.362	295	0.131	275	0.46		1.255	0.34	1.255	0.424	1.155	-0.0008	1.19	0.025
1.256	0.056	1.256	0.234	1.256	-0.381	1.256	0.729	1.256	-0.252	1.256	0.318	1.256	-1.055	1.256	0.336	1.256	0.015		296	0.067	306	0.185	256	1.43	296	0.133	276	0.469		1.256	0.336	1.256	0.411	1.156	-0.00066	1.191	0.025
1.257	0.056	1.257	0.235	1.257	-0.386	1.257	0.715	1.257	-0.259	1.257	0.285	1.257	-1.072	1.257	0.314	1.257	0.016		297	0.068	307	0.193	257	1.498	297	0.136	277	0.477		1.257	0.314	1.257	0.391	1.157	-0.00062	1.192	0.025
1.258	0.056	1.258	0.233	1.258	-0.389	1.258	0.705	1.258	-0.256	1.258	0.258	1.258	-1.077	1.258	0.303	1.258	0.004		298	0.069	308	0.2	258	1.573	298	0.139	278	0.488		1.258	0.303	1.258	0.381	1.158	-0.00051	1.193	0.025
1.259	0.056	1.259	0.234	1.259	-0.391	1.259	0.695	1.259	-0.256	1.259	0.237	1.259	-1.079	1.259	0.302	1.259	0.0007735		299	0.07	309	0.208	259	1.646	299	0.141	279	0.499		1.259	0.302	1.259	0.372	1.159	-0.00043	1.194	0.025
1.26	0.056	1.26	0.236	1.26	-0.395	1.26	0.681	1.26	-0.261	1.26	0.201	1.26	-1.09	1.26	0.28	1.26	-0.007		300	0.071	310	0.216	260	1.724	300	0.144	280	0.508		1.26	0.28	1.26	0.352	1.16	-0.00029	1.195	0.025
1.261	0.056	1.261	0.232	1.261	-0.397	1.261	0.669	1.261	-0.258	1.261	0.174	1.261	-1.095	1.261	0.278	1.261	-0.01		301	0.072	311	0.225	261	1.805	301	0.148	281	0.521		1.261	0.278	1.261	0.343	1.161	-0.00028	1.196	0.025
1.262	0.056	1.262	0.237	1.262	-0.4	1.262	0.665	1.262	-0.255	1.262	0.162	1.262	-1.088	1.262	0.27	1.262	-0.013		302	0.073	312	0.233	262	1.887	302	0.151	282	0.534		1.262	0.27	1.262	0.329	1.162	-0.00013	1.197	0.025
1.263	0.056	1.263	0.238	1.263	-0.404	1.263	0.651	1.263	-0.261	1.263	0.129	1.263	-1.099	1.263	0.255	1.263	-0.021		303	0.074	313	0.243	263	1.974	303	0.154	283	0.544		1.263	0.255	1.263	0.315	1.163	-1e-05	1.198	0.025
1.264	0.056	1.264	0.236	1.264	-0.406	1.264	0.637	1.264	-0.26	1.264	0.096	1.264	-1.109	1.264	0.254	1.264	-0.024		304	0.075	314	0.252	264	2.062	304	0.158	284	0.557		1.264	0.254	1.264	0.31	1.164	2e-05	1.199	0.025
1.265	0.056	1.265	0.236	1.265	-0.41	1.265	0.629	1.265	-0.258	1.265	0.075	1.265	-1.109	1.265	0.235	1.265	-0.031		305	0.076	315	0.261	265	2.153	305	0.161	285	0.571		1.265	0.235	1.265	0.289	1.165	0.0001	1.2	0.025
1.266	0.056	1.266	0.234	1.266	-0.412	1.266	0.619	1.266	-0.262	1.266	0.048	1.266	-1.114	1.266	0.228	1.266	-0.039		306	0.077	316	0.272	266	2.249	306	0.164	286	0.584		1.266	0.228	1.266	0.274	1.166	0.00013	1.201	0.025
1.267	0.056	1.267	0.235	1.267	-0.414	1.267	0.603	1.267	-0.262	1.267	0.012	1.267	-1.125	1.267	0.225	1.267	-0.038		307	0.078	317	0.283	267	2.344	307	0.169	287	0.598		1.267	0.225	1.267	0.268	1.167	0.0002	1.202	0.025
1.268	0.056	1.268	0.236	1.268	-0.418	1.268	0.597	1.268	-0.257	1.268	-0.006	1.268	-1.12	1.268	0.212	1.268	-0.05		308	0.079	318	0.293	268	2.445	308	0.173	288	0.616		1.268	0.212	1.268	0.254	1.168	0.00031	1.203	0.025
1.269	0.056	1.269	0.237	1.269	-0.42	1.269	0.587	1.269	-0.26	1.269	-0.027	1.269	-1.12	1.269	0.208	1.269	-0.053		309	0.08	319	0.304	269	2.55	309	0.176	289	0.631		1.269	0.208	1.269	0.24	1.169	0.00033	1.204	0.025
1.27	0.057	1.27	0.235	1.27	-0.423	1.27	0.571	1.27	-0.263	1.27	-0.066	1.27	-1.135	1.27	0.198	1.27	-0.056		310	0.081	320	0.316	270	2.656	310	0.18	290	0.646		1.27	0.198	1.27	0.231	1.17	0.00046	1.205	0.025
1.271	0.056	1.271	0.24	1.271	-0.426	1.271	0.561	1.271	-0.26	1.271	-0.087	1.271	-1.134	1.271	0.185	1.271	-0.06		311	0.082	321	0.328	271	2.766	311	0.184	291	0.664		1.271	0.185	1.271	0.218	1.171	0.00052	1.206	0.025
1.272	0.057	1.272	0.234	1.272	-0.427	1.272	0.553	1.272	-0.259	1.272	-0.111	1.272	-1.134	1.272	0.188	1.272	-0.067		312	0.083	322	0.34	272	2.874	312	0.187	292	0.682		1.272	0.188	1.272	0.211	1.172	0.00073	1.207	0.025
1.273	0.057	1.273	0.233	1.273	-0.431	1.273	0.537	1.273	-0.264	1.273	-0.147	1.273	-1.145	1.273	0.173	1.273	-0.07		313	0.085	323	0.353	273	2.985	313	0.192	293	0.699		1.273	0.173	1.273	0.195	1.173	0.00081	1.208	0.025
1.274	0.057	1.274	0.239	1.274	-0.43	1.274	0.526	1.274	-0.265	1.274	-0.174	1.274	-1.151	1.274	0.187	1.274	-0.078		314	0.086	324	0.365	274	3.101	314	0.198	294	0.721		1.274	0.187	1.274	0.2	1.174	0.00087	1.209	0.025
1.275	0.057	1.275	0.247	1.275	-0.432	1.275	0.51	1.275	-0.263	1.275	-0.213	1.275	-1.162	1.275	0.174	1.275	-0.077		315	0.087	325	0.378	275	3.212	315	0.202	295	0.743		1.275	0.174	1.275	0.189	1.175	0.00087	1.21	0.025
1.276	0.057	1.276	0.244	1.276	-0.436	1.276	0.499	1.276	-0.264	1.276	-0.237	1.276	-1.162	1.276	0.155	1.276	-0.089		316	0.089	326	0.393	276	3.333	316	0.207	296	0.762		1.276	0.155	1.276	0.164	1.176	0.001	1.211	0.025
1.277	0.057	1.277	0.244	1.277	-0.439	1.277	0.49	1.277	-0.261	1.277	-0.264	1.277	-1.161	1.277	0.151	1.277	-0.088		317	0.09	327	0.406	277	3.453	317	0.212	297	0.784		1.277	0.151	1.277	0.158	1.177	0.001	1.212	0.025
1.278	0.057	1.278	0.242	1.278	-0.441	1.278	0.481	1.278	-0.258	1.278	-0.285	1.278	-1.157	1.278	0.146	1.278	-0.091		318	0.092	328	0.42	278	3.574	318	0.217	298	0.808		1.278	0.146	1.278	0.151	1.178	0.001	1.213	0.025
1.279	0.057	1.279	0.245	1.279	-0.444	1.279	0.471	1.279	-0.261	1.279	-0.309	1.279	-1.161	1.279	0.135	1.279	-0.099		319	0.093	329	0.435	279	3.695	319	0.222	299	0.83		1.279	0.135	1.279	0.137	1.179	0.001	1.214	0.025
1.28	0.057	1.28	0.244	1.28	-0.445	1.28	0.458	1.28	-0.258	1.28	-0.339	1.28	-1.166	1.28	0.138	1.28	-0.102		320	0.095	330	0.451	280	3.822	320	0.228	300	0.855		1.28	0.138	1.28	0.134	1.18	0.001	1.215	0.025
1.281	0.057	1.281	0.243	1.281	-0.447	1.281	0.453	1.281	-0.252	1.281	-0.354	1.281	-1.157	1.281	0.126	1.281	-0.105		321	0.096	331	0.465	281	3.946	321	0.234	301	0.883		1.281	0.126	1.281	0.121	1.181	0.001	1.216	0.025
1.282	0.057	1.282	0.244	1.282	-0.449	1.282	0.442	1.282	-0.257	1.282	-0.378	1.282	-1.159	1.282	0.119	1.282	-0.113		322	0.098	332	0.482	282	4.074	322	0.239	302	0.908		1.282	0.119	1.282	0.112	1.182	0.001	1.217	0.026
1.283	0.058	1.283	0.246	1.283	-0.451	1.283	0.427	1.283	-0.257	1.283	-0.414	1.283	-1.171	1.283	0.122	1.283	-0.112		323	0.1	333	0.498	283	4.202	323	0.246	303	0.936		1.283	0.122	1.283	0.105	1.183	0.002	1.218	0.026
1.284	0.058	1.284	0.246	1.284	-0.454	1.284	0.42	1.284	-0.254	1.284	-0.435	1.284	-1.166	1.284	0.104	1.284	-0.116		324	0.102	334	0.515	284	4.329	324	0.252	304	0.965		1.284	0.104	1.284	0.092	1.184	0.002	1.219	0.026
1.285	0.058	1.285	0.244	1.285	-0.455	1.285	0.412	1.285	-0.254	1.285	-0.456	1.285	-1.167	1.285	0.106	1.285	-0.123		325	0.104	335	0.532	285	4.464	325	0.258	305	0.995		1.285	0.106	1.285	0.087	1.185	0.002	1.22	0.026
1.286	0.058	1.286	0.243	1.286	-0.457	1.286	0.397	1.286	-0.255	1.286	-0.492	1.286	-1.176	1.286	0.103	1.286	-0.122		326	0.106	336	0.549	286	4.595	326	0.266	306	1.025		1.286	0.103	1.286	0.077	1.186	0.002	1.221	0.026
1.287	0.058	1.287	0.243	1.287	-0.459	1.287	0.391	1.287	-0.248	1.287	-0.51	1.287	-1.169	1.287	0.094	1.287	-0.126		327	0.108	337	0.566	287	4.737	327	0.273	307	1.059		1.287	0.094	1.287	0.066	1.187	0.002	1.222	0.026
1.288	0.058	1.288	0.249	1.288	-0.46	1.288	0.384	1.288	-0.247	1.288	-0.522	1.288	-1.162	1.288	0.098	1.288	-0.129		328	0.11	338	0.585	288	4.886	328	0.28	308	1.092		1.288	0.098	1.288	0.064	1.188	0.002	1.223	0.026
1.289	0.058	1.289	0.246	1.289	-0.463	1.289	0.369	1.289	-0.253	1.289	-0.558	1.289	-1.173	1.289	0.082	1.289	-0.132		329	0.112	339	0.604	289	5.017	329	0.288	309	1.125		1.289	0.082	1.289	0.048	1.189	0.002	1.224	0.026
1.29	0.058	1.29	0.247	1.29	-0.464	1.29	0.359	1.29	-0.247	1.29	-0.582	1.29	-1.173	1.29	0.079	1.29	-0.132		330	0.114	340	0.623	290	5.159	330	0.296	310	1.162		1.29	0.079	1.29	0.042	1.19	0.002	1.225	0.026
1.291	0.058	1.291	0.247	1.291	-0.465	1.291	0.351	1.291	-0.244	1.291	-0.6	1.291	-1.169	1.291	0.081	1.291	-0.131		331	0.116	341	0.642	291	5.287	331	0.303	311	1.199		1.291	0.081	1.291	0.038	1.191	0.002	1.226	0.026
1.292	0.058	1.292	0.246	1.292	-0.467	1.292	0.339	1.292	-0.249	1.292	-0.63	1.292	-1.174	1.292	0.07	1.292	-0.142		332	0.119	342	0.661	292	5.425	332	0.312	312	1.236		1.292	0.07	1.292	0.024	1.192	0.002	1.227	0.026
1.293	0.058	1.293	0.247	1.293	-0.468	1.293	0.328	1.293	-0.242	1.293	-0.654	1.293	-1.176	1.293	0.073	1.293	-0.138		333	0.122	343	0.681	293	5.56	333	0.322	313	1.276		1.293	0.073	1.293	0.021	1.193	0.002	1.228	0.026
1.294	0.058	1.294	0.244	1.294	-0.469	1.294	0.325	1.294	-0.237	1.294	-0.666	1.294	-1.164	1.294	0.069	1.294	-0.137		334	0.124	344	0.701	294	5.719	334	0.33	314	1.319		1.294	0.069	1.294	0.016	1.194	0.002	1.229	0.026
1.295	0.058	1.295	0.244	1.295	-0.471	1.295	0.313	1.295	-0.242	1.295	-0.696	1.295	-1.17	1.295	0.06	1.295	-0.141		335	0.127	345	0.722	295	5.857	335	0.34	315	1.359		1.295	0.06	1.295	0.005	1.195	0.002	1.23	0.026
1.296	0.058	1.296	0.245	1.296	-0.472	1.296	0.3	1.296	-0.239	1.296	-0.723	1.296	-1.174	1.296	0.066	1.296	-0.144		336	0.13	346	0.744	296	5.999	336	0.35	316	1.402		1.296	0.066	1.296	0.002	1.196	0.002	1.231	0.026
1.297	0.058	1.297	0.245	1.297	-0.474	1.297	0.293	1.297	-0.235	1.297	-0.741	1.297	-1.17	1.297	0.052	1.297	-0.143		337	0.132	347	0.765	297	6.13	337	0.359	317	1.449		1.297	0.052	1.297	-0.012	1.197	0.003	1.232	0.026
1.298	0.059	1.298	0.247	1.298	-0.475	1.298	0.284	1.298	-0.237	1.298	-0.762	1.298	-1.17	1.298	0.052	1.298	-0.143		338	0.135	348	0.787	298	6.276	338	0.369	318	1.493		1.298	0.052	1.298	-0.015	1.198	0.003	1.233	0.026
1.299	0.058	1.299	0.246	1.299	-0.475	1.299	0.272	1.299	-0.234	1.299	-0.792	1.299	-1.176	1.299	0.056	1.299	-0.142		339	0.139	349	0.809	299	6.421	339	0.381	319	1.54		1.299	0.056	1.299	-0.018	1.199	0.003	1.234	0.026
1.3	0.059	1.3	0.25	1.3	-0.478	1.3	0.267	1.3	-0.225	1.3	-0.804	1.3	-1.165	1.3	0.047	1.3	-0.141		340	0.142	350	0.831	300	6.56	340	0.392	320	1.592		1.3	0.047	1.3	-0.028	1.2	0.003	1.235	0.026
1.301	0.059	1.301	0.252	1.301	-0.479	1.301	0.26	1.301	-0.227	1.301	-0.822	1.301	-1.161	1.301	0.047	1.301	-0.145		341	0.145	351	0.855	301	6.716	341	0.403	321	1.641		1.301	0.047	1.301	-0.033	1.201	0.003	1.236	0.026
1.302	0.059	1.302	0.249	1.302	-0.48	1.302	0.246	1.302	-0.228	1.302	-0.852	1.302	-1.169	1.302	0.045	1.302	-0.14		342	0.149	352	0.88	302	6.854	342	0.415	322	1.69		1.302	0.045	1.302	-0.038	1.202	0.003	1.237	0.026
1.303	0.059	1.303	0.25	1.303	-0.482	1.303	0.239	1.303	-0.222	1.303	-0.87	1.303	-1.164	1.303	0.037	1.303	-0.14		343	0.152	353	0.902	303	7.024	343	0.427	323	1.744		1.303	0.037	1.303	-0.046	1.203	0.003	1.238	0.026
1.304	0.059	1.304	0.25	1.304	-0.482	1.304	0.232	1.304	-0.219	1.304	-0.888	1.304	-1.16	1.304	0.047	1.304	-0.139		344	0.156	354	0.924	304	7.173	344	0.439	324	1.799		1.304	0.047	1.304	-0.046	1.204	0.003	1.239	0.026
1.305	0.059	1.305	0.249	1.305	-0.484	1.305	0.22	1.305	-0.224	1.305	-0.918	1.305	-1.167	1.305	0.036	1.305	-0.134		345	0.16	355	0.95	305	7.329	345	0.452	325	1.853		1.305	0.036	1.305	-0.058	1.205	0.003	1.24	0.026
1.306	0.059	1.306	0.25	1.306	-0.485	1.306	0.212	1.306	-0.213	1.306	-0.933	1.306	-1.161	1.306	0.037	1.306	-0.138		346	0.164	356	0.973	306	7.478	346	0.467	326	1.913		1.306	0.037	1.306	-0.061	1.206	0.003	1.241	0.026
1.307	0.059	1.307	0.251	1.307	-0.485	1.307	0.209	1.307	-0.209	1.307	-0.942	1.307	-1.149	1.307	0.04	1.307	-0.129		347	0.168	357	0.998	307	7.609	347	0.479	327	1.972		1.307	0.04	1.307	-0.062	1.207	0.003	1.242	0.026
1.308	0.059	1.308	0.25	1.308	-0.488	1.308	0.198	1.308	-0.215	1.308	-0.972	1.308	-1.157	1.308	0.031	1.308	-0.128		348	0.172	358	1.023	308	7.783	348	0.493	328	2.031		1.308	0.031	1.308	-0.073	1.208	0.003	1.243	0.026
1.309	0.059	1.309	0.252	1.309	-0.488	1.309	0.189	1.309	-0.208	1.309	-0.993	1.309	-1.155	1.309	0.035	1.309	-0.116		349	0.176	359	1.048	309	7.939	349	0.508	329	2.094		1.309	0.035	1.309	-0.074	1.209	0.003	1.244	0.026
1.31	0.059	1.31	0.25	1.31	-0.489	1.31	0.183	1.31	-0.203	1.31	-1.008	1.31	-1.148	1.31	0.034	1.31	-0.119		350	0.18	360	1.073	310	8.095	350	0.522	330	2.159		1.31	0.034	1.31	-0.078	1.21	0.003	1.245	0.026
1.311	0.059	1.311	0.25	1.311	-0.491	1.311	0.174	1.311	-0.206	1.311	-1.029	1.311	-1.148	1.311	0.03	1.311	-0.119		351	0.185	361	1.098	311	8.244	351	0.537	331	2.223		1.311	0.03	1.311	-0.086	1.211	0.004	1.246	0.027
1.312	0.059	1.312	0.252	1.312	-0.491	1.312	0.164	1.312	-0.199	1.312	-1.05	1.312	-1.15	1.312	0.036	1.312	-0.114		352	0.19	362	1.124	312	8.4	352	0.554	332	2.291		1.312	0.036	1.312	-0.084	1.212	0.004	1.247	0.026
1.313	0.06	1.313	0.254	1.313	-0.493	1.313	0.161	1.313	-0.189	1.313	-1.059	1.313	-1.135	1.313	0.029	1.313	-0.109		353	0.195	363	1.147	313	8.566	353	0.569	333	2.362		1.313	0.029	1.313	-0.092	1.213	0.004	1.248	0.027
1.314	0.06	1.314	0.256	1.314	-0.494	1.314	0.154	1.314	-0.193	1.314	-1.077	1.314	-1.132	1.314	0.029	1.314	-0.109		354	0.199	364	1.175	314	8.744	354	0.585	334	2.432		1.314	0.029	1.314	-0.096	1.214	0.004	1.249	0.027
1.315	0.06	1.315	0.255	1.315	-0.494	1.315	0.142	1.315	-0.19	1.315	-1.107	1.315	-1.139	1.315	0.034	1.315	-0.096		355	0.205	365	1.202	315	8.903	355	0.602	335	2.503		1.315	0.034	1.315	-0.096	1.215	0.004	1.25	0.027
1.316	0.06	1.316	0.253	1.316	-0.496	1.316	0.138	1.316	-0.184	1.316	-1.119	1.316	-1.132	1.316	0.026	1.316	-0.095		356	0.21	366	1.23	316	9.045	356	0.62	336	2.577		1.316	0.026	1.316	-0.104	1.216	0.004	1.251	0.027
1.317	0.06	1.317	0.253	1.317	-0.496	1.317	0.133	1.317	-0.182	1.317	-1.134	1.317	-1.124	1.317	0.031	1.317	-0.091		357	0.215	367	1.256	317	9.18	357	0.637	337	2.654		1.317	0.031	1.317	-0.107	1.217	0.004	1.252	0.027
1.318	0.06	1.318	0.254	1.318	-0.497	1.318	0.122	1.318	-0.182	1.318	-1.158	1.318	-1.129	1.318	0.031	1.318	-0.082		358	0.221	368	1.283	318	9.346	358	0.655	338	2.731		1.318	0.031	1.318	-0.108	1.218	0.004	1.253	0.027
1.319	0.06	1.319	0.255	1.319	-0.498	1.319	0.119	1.319	-0.169	1.319	-1.17	1.319	-1.119	1.319	0.03	1.319	-0.078		359	0.226	369	1.309	319	9.488	359	0.674	339	2.813		1.319	0.03	1.319	-0.11	1.219	0.004	1.254	0.027
1.32	0.06	1.32	0.254	1.32	-0.498	1.32	0.115	1.32	-0.166	1.32	-1.179	1.32	-1.107	1.32	0.036	1.32	-0.073		360	0.232	370	1.339	320	9.616	360	0.692	340	2.893		1.32	0.036	1.32	-0.11	1.22	0.004	1.255	0.027
1.321	0.06	1.321	0.253	1.321	-0.5	1.321	0.104	1.321	-0.172	1.321	-1.206	1.321	-1.114	1.321	0.028	1.321	-0.064		361	0.237	371	1.366	321	9.758	361	0.712	341	2.975		1.321	0.028	1.321	-0.122	1.221	0.004	1.256	0.027
1.322	0.06	1.322	0.253	1.322	-0.501	1.322	0.098	1.322	-0.161	1.322	-1.218	1.322	-1.109	1.322	0.03	1.322	-0.06		362	0.243	372	1.395	322	9.907	362	0.732	342	3.061		1.322	0.03	1.322	-0.122	1.222	0.004	1.257	0.027
1.323	0.06	1.323	0.258	1.323	-0.501	1.323	0.093	1.323	-0.156	1.323	-1.23	1.323	-1.1	1.323	0.038	1.323	-0.047		363	0.249	373	1.427	323	10.07	363	0.752	343	3.146		1.323	0.038	1.323	-0.116	1.223	0.004	1.258	0.027
1.324	0.06	1.324	0.253	1.324	-0.502	1.324	0.085	1.324	-0.16	1.324	-1.254	1.324	-1.101	1.324	0.032	1.324	-0.046		364	0.255	374	1.46	324	10.212	364	0.773	344	3.234		1.324	0.032	1.324	-0.128	1.224	0.005	1.259	0.027
1.325	0.061	1.325	0.257	1.325	-0.501	1.325	0.079	1.325	-0.148	1.325	-1.269	1.325	-1.096	1.325	0.038	1.325	-0.038		365	0.262	375	1.487	325	10.329	365	0.795	345	3.328		1.325	0.038	1.325	-0.124	1.225	0.005	1.26	0.027
1.326	0.061	1.326	0.262	1.326	-0.502	1.326	0.077	1.326	-0.14	1.326	-1.272	1.326	-1.079	1.326	0.043	1.326	-0.021		366	0.268	376	1.517	326	10.456	366	0.816	346	3.427		1.326	0.043	1.326	-0.124	1.226	0.005	1.261	0.027
1.327	0.061	1.327	0.261	1.327	-0.503	1.327	0.069	1.327	-0.144	1.327	-1.293	1.327	-1.078	1.327	0.036	1.327	-0.021		367	0.275	377	1.547			367	0.839	347	3.527		1.327	0.036	1.327	-0.132	1.227	0.005	1.262	0.027
1.328	0.061	1.328	0.264	1.328	-0.503	1.328	0.061	1.328	-0.136	1.328	-1.311	1.328	-1.078	1.328	0.046	1.328	-0.012		368	0.281	378	1.578			368	0.862	348	3.635		1.328	0.046	1.328	-0.126	1.228	0.005	1.263	0.027
1.329	0.061	1.329	0.265	1.329	-0.505	1.329	0.058	1.329	-0.129	1.329	-1.317	1.329	-1.068	1.329	0.038	1.329	0.0007548		369	0.288	379	1.605			369	0.885	349	3.751		1.329	0.038	1.329	-0.137	1.229	0.005	1.264	0.027
1.33	0.061	1.33	0.261	1.33	-0.505	1.33	0.052	1.33	-0.128	1.33	-1.332	1.33	-1.063	1.33	0.041	1.33	0.005		370	0.295	380	1.638			370	0.908	350	3.871		1.33	0.041	1.33	-0.135	1.23	0.005	1.265	0.027
1.331	0.061	1.331	0.264	1.331	-0.504	1.331	0.043	1.331	-0.122	1.331	-1.356	1.331	-1.063	1.331	0.051	1.331	0.018		371	0.302	381	1.676			371	0.933	351	3.996		1.331	0.051	1.331	-0.132	1.231	0.005	1.266	0.027
1.332	0.061	1.332	0.261	1.332	-0.505	1.332	0.042	1.332	-0.108	1.332	-1.353	1.332	-1.047	1.332	0.046	1.332	0.027		372	0.309	382	1.709			372	0.958	352	4.121		1.332	0.046	1.332	-0.136	1.232	0.005	1.267	0.027
1.333	0.061	1.333	0.264	1.333	-0.505	1.333	0.039	1.333	-0.109	1.333	-1.365	1.333	-1.037	1.333	0.052	1.333	0.039		373	0.316	383	1.741			373	0.982	353	4.243		1.333	0.052	1.333	-0.138	1.233	0.005	1.268	0.027
1.334	0.061	1.334	0.261	1.334	-0.506	1.334	0.03	1.334	-0.107	1.334	-1.389	1.334	-1.041	1.334	0.054	1.334	0.048		374	0.323	384	1.772			374	1.008	354	4.363		1.334	0.054	1.334	-0.137	1.234	0.005	1.269	0.027
1.335	0.061	1.335	0.263	1.335	-0.507	1.335	0.027	1.335	-0.096	1.335	-1.398	1.335	-1.03	1.335	0.051	1.335	0.061		375	0.33	385	1.804			375	1.034	355	4.485		1.335	0.051	1.335	-0.142	1.235	0.005	1.27	0.027
1.336	0.061	1.336	0.265	1.336	-0.506	1.336	0.023	1.336	-0.088	1.336	-1.407	1.336	-1.019	1.336	0.062	1.336	0.065		376	0.337	386	1.84			376	1.06	356	4.604		1.336	0.062	1.336	-0.133	1.236	0.005	1.271	0.027
1.337	0.061	1.337	0.261	1.337	-0.507	1.337	0.015	1.337	-0.091	1.337	-1.425	1.337	-1.021	1.337	0.058	1.337	0.082		377	0.345	387	1.874			377	1.087	357	4.724		1.337	0.058	1.337	-0.143	1.237	0.005	1.272	0.027
1.338	0.062	1.338	0.264	1.338	-0.507	1.338	0.013	1.338	-0.074	1.338	-1.431	1.338	-1.008	1.338	0.064	1.338	0.086		378	0.353	388	1.905			378	1.115	358	4.846		1.338	0.064	1.338	-0.14	1.238	0.005	1.273	0.027
1.339	0.062	1.339	0.267	1.339	-0.506	1.339	0.012	1.339	-0.066	1.339	-1.431	1.339	-0.991	1.339	0.072	1.339	0.107		379	0.36	389	1.949			379	1.142	359	4.971		1.339	0.072	1.339	-0.134	1.239	0.006	1.274	0.027
1.34	0.062	1.34	0.268	1.34	-0.507	1.34	0.005	1.34	-0.068	1.34	-1.449	1.34	-0.993	1.34	0.068	1.34	0.112		380	0.367	390	1.98			380	1.17	360	5.093		1.34	0.068	1.34	-0.141	1.24	0.006	1.275	0.027
1.341	0.062	1.341	0.269	1.341	-0.507	1.341	-0.0002	1.341	-0.056	1.341	-1.464	1.341	-0.985	1.341	0.074	1.341	0.128		381	0.375	391	2.009			381	1.199	361	5.218		1.341	0.074	1.341	-0.138	1.241	0.006	1.276	0.027
1.342	0.062	1.342	0.269	1.342	-0.507	1.342	-0.003	1.342	-0.045	1.342	-1.47	1.342	-0.971	1.342	0.078	1.342	0.141		382	0.383	392	2.038			382	1.228	362	5.352		1.342	0.078	1.342	-0.138	1.242	0.006	1.277	0.027
1.343	0.062	1.343	0.267	1.343	-0.507	1.343	-0.007	1.343	-0.046	1.343	-1.482	1.343	-0.968	1.343	0.077	1.343	0.15		383	0.391	393	2.067			383	1.257	363	5.48		1.343	0.077	1.343	-0.14	1.243	0.006	1.278	0.027
1.344	0.062	1.344	0.269	1.344	-0.506	1.344	-0.012	1.344	-0.033	1.344	-1.494	1.344	-0.964	1.344	0.092	1.344	0.162		384	0.399	394	2.096			384	1.288	364	5.616		1.344	0.092	1.344	-0.132	1.244	0.006	1.279	0.027
1.345	0.062	1.345	0.27	1.345	-0.506	1.345	-0.011	1.345	-0.015	1.345	-1.494	1.345	-0.942	1.345	0.088	1.345	0.175		385	0.407	395	2.128			385	1.319	365	5.758		1.345	0.088	1.345	-0.134	1.245	0.006	1.28	0.027
1.346	0.062	1.346	0.27	1.346	-0.506	1.346	-0.015	1.346	-0.015	1.346	-1.503	1.346	-0.934	1.346	0.091	1.346	0.183		386	0.416	396	2.157			386	1.349	366	5.895		1.346	0.091	1.346	-0.137	1.246	0.006	1.281	0.028
1.347	0.062	1.347	0.271	1.347	-0.505	1.347	-0.022	1.347	-0.004	1.347	-1.521	1.347	-0.932	1.347	0.103	1.347	0.2		387	0.424	397	2.188			387	1.382	367	6.031		1.347	0.103	1.347	-0.13	1.247	0.006	1.282	0.027
1.348	0.062	1.348	0.267	1.348	-0.506	1.348	-0.023	1.348	0.01	1.348	-1.524	1.348	-0.916	1.348	0.097	1.348	0.209		388	0.433	398	2.211			388	1.416	368	6.173		1.348	0.097	1.348	-0.135	1.248	0.006	1.283	0.027
1.349	0.062	1.349	0.269	1.349	-0.505	1.349	-0.024	1.349	0.018	1.349	-1.53	1.349	-0.905	1.349	0.108	1.349	0.221		389	0.442	399	2.235			389	1.449	369	6.318		1.349	0.108	1.349	-0.128	1.249	0.006	1.284	0.028
1.35	0.063	1.35	0.271	1.35	-0.504	1.35	-0.032	1.35	0.026	1.35	-1.545	1.35	-0.906	1.35	0.112	1.35	0.238		390	0.451	400	2.273			390	1.486	370	6.463		1.35	0.112	1.35	-0.128	1.25	0.006	1.285	0.028
1.351	0.063	1.351	0.272	1.351	-0.505	1.351	-0.031	1.351	0.047	1.351	-1.545	1.351	-0.886	1.351	0.115	1.351	0.247		391	0.46					391	1.525	371	6.614		1.351	0.115	1.351	-0.129	1.251	0.006	1.286	0.028
1.352	0.063	1.352	0.275	1.352	-0.503	1.352	-0.03	1.352	0.058	1.352	-1.545	1.352	-0.868	1.352	0.126	1.352	0.259		392	0.469					392	1.564	372	6.765		1.352	0.126	1.352	-0.119	1.252	0.006	1.287	0.028
1.353	0.063	1.353	0.275	1.353	-0.503	1.353	-0.037	1.353	0.059	1.353	-1.563	1.353	-0.868	1.353	0.124	1.353	0.276		393	0.479					393	1.605	373	6.918		1.353	0.124	1.353	-0.128	1.253	0.006	1.288	0.028
1.354	0.063	1.354	0.277	1.354	-0.503	1.354	-0.04	1.354	0.08	1.354	-1.566	1.354	-0.854	1.354	0.129	1.354	0.288		394	0.489					394	1.651	374	7.072		1.354	0.129	1.354	-0.123	1.254	0.006	1.289	0.028
1.355	0.063	1.355	0.275	1.355	-0.501	1.355	-0.04	1.355	0.095	1.355	-1.569	1.355	-0.838	1.355	0.141	1.355	0.305		395	0.498					395	1.699	375	7.222		1.355	0.141	1.355	-0.115	1.255	0.006	1.29	0.028
1.356	0.063	1.356	0.273	1.356	-0.502	1.356	-0.044	1.356	0.102	1.356	-1.581	1.356	-0.834	1.356	0.138	1.356	0.318		396	0.508					396	1.751	376	7.373		1.356	0.138	1.356	-0.119	1.256	0.007	1.291	0.028
1.357	0.063	1.357	0.274	1.357	-0.5	1.357	-0.048	1.357	0.122	1.357	-1.587	1.357	-0.82	1.357	0.149	1.357	0.33		397	0.518					397	1.804	377	7.532		1.357	0.149	1.357	-0.114	1.257	0.007	1.292	0.028
1.358	0.063	1.358	0.274	1.358	-0.499	1.358	-0.043	1.358	0.143	1.358	-1.578	1.358	-0.796	1.358	0.156	1.358	0.351		398	0.528					398	1.858	378	7.697		1.358	0.156	1.358	-0.108	1.258	0.007	1.293	0.028
1.359	0.063	1.359	0.276	1.359	-0.499	1.359	-0.047	1.359	0.148	1.359	-1.59	1.359	-0.788	1.359	0.156	1.359	0.356		399	0.538					399	1.912	379	7.853		1.359	0.156	1.359	-0.109	1.259	0.007	1.294	0.028
1.36	0.063	1.36	0.275	1.36	-0.497	1.36	-0.05	1.36	0.167	1.36	-1.599	1.36	-0.782	1.36	0.169	1.36	0.372		400	0.548					400	1.969	380	8.01		1.36	0.169	1.36	-0.101	1.26	0.007	1.295	0.028
1.361	0.063	1.361	0.281	1.361	-0.497	1.361	-0.051	1.361	0.186	1.361	-1.596	1.361	-0.764	1.361	0.166	1.361	0.389										381	8.169		1.361	0.166	1.361	-0.109	1.261	0.007	1.296	0.028
1.362	0.064	1.362	0.275	1.362	-0.496	1.362	-0.052	1.362	0.196	1.362	-1.602	1.362	-0.75	1.362	0.175	1.362	0.397										382	8.323		1.362	0.175	1.362	-0.102	1.262	0.007	1.297	0.028
1.363	0.064	1.363	0.276	1.363	-0.494	1.363	-0.056	1.363	0.212	1.363	-1.617	1.363	-0.744	1.363	0.187	1.363	0.418										383	8.482		1.363	0.187	1.363	-0.083	1.263	0.007	1.298	0.028
1.364	0.064	1.364	0.282	1.364	-0.493	1.364	-0.053	1.364	0.238	1.364	-1.608	1.364	-0.72	1.364	0.19	1.364	0.431										384	8.641		1.364	0.19	1.364	-0.1	1.264	0.007	1.299	0.028
1.365	0.064	1.365	0.284	1.365	-0.491	1.365	-0.052	1.365	0.247	1.365	-1.608	1.365	-0.702	1.365	0.197	1.365	0.439										385	8.806		1.365	0.197	1.365	-0.096	1.265	0.007	1.3	0.028
1.366	0.064	1.366	0.28	1.366	-0.49	1.366	-0.058	1.366	0.255	1.366	-1.62	1.366	-0.698	1.366	0.205	1.366	0.456										386	8.968		1.366	0.205	1.366	-0.084	1.266	0.007	1.301	0.028
1.367	0.064	1.367	0.285	1.367	-0.489	1.367	-0.056	1.367	0.274	1.367	-1.62	1.367	-0.678	1.367	0.207	1.367	0.473										387	9.119		1.367	0.207	1.367	-0.081	1.267	0.007	1.302	0.028
1.368	0.064	1.368	0.284	1.368	-0.487	1.368	-0.057	1.368	0.288	1.368	-1.62	1.368	-0.66	1.368	0.225	1.368	0.485										388	9.278		1.368	0.225	1.368	-0.073	1.268	0.007	1.303	0.028
1.369	0.064	1.369	0.279	1.369	-0.486	1.369	-0.06	1.369	0.289	1.369	-1.629	1.369	-0.654	1.369	0.222	1.369	0.502										389	9.434		1.369	0.222	1.369	-0.078	1.269	0.007	1.304	0.028
1.37	0.064	1.37	0.286	1.37	-0.484	1.37	-0.059	1.37	0.313	1.37	-1.626	1.37	-0.634	1.37	0.235	1.37	0.511										390	9.596		1.37	0.235	1.37	-0.072	1.27	0.007	1.305	0.028
1.371	0.065	1.371	0.286	1.371	-0.482	1.371	-0.055	1.371	0.324	1.371	-1.617	1.371	-0.604	1.371	0.249	1.371	0.535										391	9.755		1.371	0.249	1.371	-0.064	1.271	0.007	1.306	0.028
1.372	0.064	1.372	0.286	1.372	-0.481	1.372	-0.058	1.372	0.318	1.372	-1.626	1.372	-0.598	1.372	0.248	1.372	0.54										392	9.932		1.372	0.248	1.372	-0.065	1.272	0.007	1.307	0.028
1.373	0.065	1.373	0.283	1.373	-0.479	1.373	-0.059	1.373	0.334	1.373	-1.626	1.373	-0.586	1.373	0.261	1.373	0.56										393	10.139		1.373	0.261	1.373	-0.055	1.273	0.007	1.308	0.028
1.374	0.065	1.374	0.283	1.374	-0.477	1.374	-0.056	1.374	0.344	1.374	-1.623	1.374	-0.562	1.374	0.268	1.374	0.577										394	10.33		1.374	0.268	1.374	-0.052	1.274	0.008	1.309	0.028
1.375	0.065	1.375	0.284	1.375	-0.476	1.375	-0.058	1.375	0.339	1.375	-1.626	1.375	-0.548	1.375	0.277	1.375	0.59										395	10.494		1.375	0.277	1.375	-0.046	1.275	0.008	1.31	0.028
1.376	0.065	1.376	0.285	1.376	-0.473	1.376	-0.06	1.376	0.348	1.376	-1.629	1.376	-0.534	1.376	0.293	1.376	0.61										396	10.659		1.376	0.293	1.376	-0.045	1.276	0.008	1.311	0.028
1.377	0.065	1.377	0.291	1.377	-0.47	1.377	-0.054	1.377	0.364	1.377	-1.617	1.377	-0.504	1.377	0.307	1.377	0.627										397	10.884		1.377	0.307	1.377	-0.03	1.277	0.008	1.312	0.028
1.378	0.065	1.378	0.291	1.378	-0.469	1.378	-0.052	1.378	0.354	1.378	-1.617	1.378	-0.486	1.378	0.308	1.378	0.64										398	11.071		1.378	0.308	1.378	-0.032	1.278	0.008	1.313	0.028
1.379	0.065	1.379	0.293	1.379	-0.467	1.379	-0.056	1.379	0.357	1.379	-1.623	1.379	-0.478	1.379	0.324	1.379	0.664										399	11.236		1.379	0.324	1.379	-0.023	1.279	0.008	1.314	0.028
1.38	0.066	1.38	0.29	1.38	-0.466	1.38	-0.052	1.38	0.362	1.38	-1.62	1.38	-0.452	1.38	0.324	1.38	0.677										400	11.401		1.38	0.324	1.38	-0.024	1.28	0.008	1.315	0.029
1.381	0.066	1.381	0.291	1.381	-0.463	1.381	-0.051	1.381	0.359	1.381	-1.614	1.381	-0.43	1.381	0.342	1.381	0.697													1.381	0.342	1.381	-0.015	1.281	0.008	1.316	0.029
1.382	0.066	1.382	0.293	1.382	-0.461	1.382	-0.053	1.382	0.355	1.382	-1.623	1.382	-0.422	1.382	0.352	1.382	0.718													1.382	0.352	1.382	-0.013	1.282	0.008	1.317	0.028
1.383	0.066	1.383	0.294	1.383	-0.459	1.383	-0.048	1.383	0.369	1.383	-1.611	1.383	-0.392	1.383	0.362	1.383	0.735													1.383	0.362	1.383	-0.005	1.283	0.008	1.318	0.029
1.384	0.066	1.384	0.296	1.384	-0.456	1.384	-0.044	1.384	0.368	1.384	-1.602	1.384	-0.364	1.384	0.379	1.384	0.759													1.384	0.379	1.384	0.01	1.284	0.008	1.319	0.029
1.385	0.066	1.385	0.295	1.385	-0.455	1.385	-0.047	1.385	0.352	1.385	-1.608	1.385	-0.356	1.385	0.381	1.385	0.78													1.385	0.381	1.385	0.003	1.285	0.008	1.32	0.029
1.386	0.066	1.386	0.296	1.386	-0.451	1.386	-0.044	1.386	0.36	1.386	-1.602	1.386	-0.332	1.386	0.394	1.386	0.801													1.386	0.394	1.386	0.006	1.286	0.008	1.321	0.029
1.387	0.066	1.387	0.298	1.387	-0.447	1.387	-0.04	1.387	0.361	1.387	-1.593	1.387	-0.308	1.387	0.414	1.387	0.829													1.387	0.414	1.387	0.021	1.287	0.008	1.322	0.029
1.388	0.066	1.388	0.296	1.388	-0.446	1.388	-0.04	1.388	0.348	1.388	-1.596	1.388	-0.292	1.388	0.42	1.388	0.846													1.388	0.42	1.388	0.027	1.288	0.008	1.323	0.029
1.389	0.066	1.389	0.297	1.389	-0.442	1.389	-0.039	1.389	0.358	1.389	-1.59	1.389	-0.272	1.389	0.437	1.389	0.87													1.389	0.437	1.389	0.036	1.289	0.008	1.324	0.029
1.39	0.067	1.39	0.303	1.39	-0.439	1.39	-0.031	1.39	0.361	1.39	-1.575	1.39	-0.236	1.39	0.452	1.39	0.903													1.39	0.452	1.39	0.041	1.29	0.009	1.325	0.029
1.391	0.067	1.391	0.301	1.391	-0.437	1.391	-0.031	1.391	0.346	1.391	-1.575	1.391	-0.218	1.391	0.461	1.391	0.924													1.391	0.461	1.391	0.044	1.291	0.009	1.326	0.029
1.392	0.067	1.392	0.304	1.392	-0.432	1.392	-0.031	1.392	0.35	1.392	-1.572	1.392	-0.202	1.392	0.484	1.392	0.952													1.392	0.484	1.392	0.058	1.292	0.009	1.327	0.029
1.393	0.067	1.393	0.303	1.393	-0.43	1.393	-0.026	1.393	0.352	1.393	-1.56	1.393	-0.174	1.393	0.488	1.393	0.989													1.393	0.488	1.393	0.057	1.293	0.009	1.328	0.029
1.394	0.067	1.394	0.302	1.394	-0.426	1.394	-0.023	1.394	0.345	1.394	-1.557	1.394	-0.152	1.394	0.504	1.394	1.014													1.394	0.504	1.394	0.072	1.294	0.009	1.329	0.029
1.395	0.067	1.395	0.303	1.395	-0.422	1.395	-0.023	1.395	0.345	1.395	-1.557	1.395	-0.138	1.395	0.526	1.395	1.054													1.395	0.526	1.395	0.083	1.295	0.009	1.33	0.029
1.396	0.067	1.396	0.304	1.396	-0.419	1.396	-0.015	1.396	0.355	1.396	-1.539	1.396	-0.1	1.396	0.538	1.396	1.083													1.396	0.538	1.396	0.085	1.296	0.009	1.331	0.029
1.397	0.067	1.397	0.303	1.397	-0.414	1.397	-0.01	1.397	0.345	1.397	-1.527	1.397	-0.07	1.397	0.556	1.397	1.119													1.397	0.556	1.397	0.093	1.297	0.009	1.332	0.029
1.398	0.067	1.398	0.305	1.398	-0.411	1.398	-0.011	1.398	0.337	1.398	-1.53	1.398	-0.06	1.398	0.571	1.398	1.16													1.398	0.571	1.398	0.105	1.298	0.009	1.333	0.029
1.399	0.068	1.399	0.307	1.399	-0.408	1.399	-0.005	1.399	0.343	1.399	-1.515	1.399	-0.03	1.399	0.583	1.399	1.197													1.399	0.583	1.399	0.111	1.299	0.009	1.334	0.029
1.4	0.068	1.4	0.306	1.4	-0.402	1.4	0	1.4	0.342	1.4	-1.5	1.4	0	1.4	0.612	1.4	1.241													1.4	0.612	1.4	0.124	1.3	0.009	1.335	0.029
1.401	0.068	1.401	0.309	1.401	-0.399	1.401	0.0008	1.401	0.329	1.401	-1.503	1.401	0.016	1.401	0.62	1.401	1.286													1.401	0.62	1.401	0.126	1.301	0.009	1.336	0.029
1.402	0.068	1.402	0.309	1.402	-0.394	1.402	0.007	1.402	0.344	1.402	-1.488	1.402	0.044	1.402	0.64	1.402	1.327													1.402	0.64	1.402	0.135	1.302	0.009	1.337	0.029
1.403	0.068	1.403	0.31	1.403	-0.389	1.403	0.015	1.403	0.344	1.403	-1.47	1.403	0.084	1.403	0.668	1.403	1.383													1.403	0.668	1.403	0.151	1.303	0.009	1.338	0.029
1.404	0.068	1.404	0.31	1.404	-0.386	1.404	0.016	1.404	0.329	1.404	-1.47	1.404	0.102	1.404	0.677	1.404	1.424													1.404	0.677	1.404	0.152	1.304	0.009	1.339	0.029
1.405	0.068	1.405	0.313	1.405	-0.381	1.405	0.021	1.405	0.336	1.405	-1.461	1.405	0.128	1.405	0.701	1.405	1.485													1.405	0.701	1.405	0.166	1.305	0.009	1.34	0.029
1.406	0.068	1.406	0.317	1.406	-0.376	1.406	0.027	1.406	0.338	1.406	-1.443	1.406	0.158	1.406	0.725	1.406	1.545													1.406	0.725	1.406	0.174	1.306	0.009	1.341	0.029
1.407	0.069	1.407	0.315	1.407	-0.371	1.407	0.031	1.407	0.326	1.407	-1.434	1.407	0.182	1.407	0.742	1.407	1.602													1.407	0.742	1.407	0.182	1.307	0.009	1.342	0.029
1.408	0.069	1.408	0.319	1.408	-0.365	1.408	0.034	1.408	0.333	1.408	-1.428	1.408	0.204	1.408	0.774	1.408	1.67													1.408	0.774	1.408	0.201	1.308	0.009	1.343	0.029
1.409	0.069	1.409	0.319	1.409	-0.361	1.409	0.044	1.409	0.346	1.409	-1.404	1.409	0.248	1.409	0.788	1.409	1.739													1.409	0.788	1.409	0.207	1.309	0.01	1.344	0.029
1.41	0.069	1.41	0.319	1.41	-0.356	1.41	0.049	1.41	0.332	1.41	-1.392	1.41	0.274	1.41	0.813	1.41	1.808													1.41	0.813	1.41	0.217	1.31	0.01	1.345	0.029
1.411	0.069	1.411	0.319	1.411	-0.35	1.411	0.051	1.411	0.333	1.411	-1.389	1.411	0.29	1.411	0.843	1.411	1.884													1.411	0.843	1.411	0.241	1.311	0.01	1.346	0.029
1.412	0.069	1.412	0.318	1.412	-0.346	1.412	0.059	1.412	0.338	1.412	-1.368	1.412	0.326	1.412	0.859	1.412	1.965													1.412	0.859	1.412	0.238	1.312	0.01	1.347	0.029
1.413	0.069	1.413	0.321	1.413	-0.34	1.413	0.067	1.413	0.334	1.413	-1.353	1.413	0.36	1.413	0.89	1.413	2.05													1.413	0.89	1.413	0.253	1.313	0.01	1.348	0.03
1.414	0.069	1.414	0.324	1.414	-0.334	1.414	0.069	1.414	0.332	1.414	-1.35	1.414	0.374	1.414	0.92	1.414	2.142													1.414	0.92	1.414	0.272	1.314	0.01	1.349	0.03
1.415	0.07	1.415	0.327	1.415	-0.329	1.415	0.079	1.415	0.348	1.415	-1.326	1.415	0.414	1.415	0.943	1.415	2.235													1.415	0.943	1.415	0.28	1.315	0.01	1.35	0.03
1.416	0.07	1.416	0.326	1.416	-0.321	1.416	0.089	1.416	0.347	1.416	-1.305	1.416	0.454	1.416	0.978	1.416	2.331													1.416	0.978	1.416	0.302	1.316	0.01	1.351	0.03
1.417	0.07	1.417	0.326	1.417	-0.318	1.417	0.091	1.417	0.332	1.417	-1.299	1.417	0.468	1.417	1	1.417	2.44													1.417	1	1.417	0.314	1.317	0.01	1.352	0.03
1.418	0.07	1.418	0.324	1.418	-0.311	1.418	0.099	1.418	0.346	1.418	-1.281	1.418	0.5	1.418	1.036	1.418	2.549													1.418	1.036	1.418	0.328	1.318	0.01	1.353	0.03
1.419	0.07	1.419	0.329	1.419	-0.304	1.419	0.108	1.419	0.349	1.419	-1.26	1.419	0.534	1.419	1.073	1.419	2.673													1.419	1.073	1.419	0.346	1.319	0.01	1.354	0.03
1.42	0.07	1.42	0.332	1.42	-0.299	1.42	0.112	1.42	0.339	1.42	-1.251	1.42	0.558	1.42	1.1	1.42	2.798													1.42	1.1	1.42	0.356	1.32	0.01	1.355	0.03
1.421	0.07	1.421	0.333	1.421	-0.291	1.421	0.119	1.421	0.353	1.421	-1.233	1.421	0.584	1.421	1.141	1.421	2.931													1.421	1.141	1.421	0.381	1.321	0.01	1.356	0.03
1.422	0.071	1.422	0.333	1.422	-0.284	1.422	0.131	1.422	0.361	1.422	-1.203	1.422	0.63	1.422	1.179	1.422	3.071													1.422	1.179	1.422	0.398	1.322	0.01	1.357	0.03
1.423	0.071	1.423	0.334	1.423	-0.278	1.423	0.137	1.423	0.349	1.423	-1.191	1.423	0.654	1.423	1.213	1.423	3.22													1.423	1.213	1.423	0.413	1.323	0.01	1.358	0.03
1.424	0.071	1.424	0.336	1.424	-0.27	1.424	0.142	1.424	0.357	1.424	-1.179	1.424	0.674	1.424	1.261	1.424	3.376													1.424	1.261	1.424	0.438	1.324	0.01	1.359	0.03
1.425	0.071	1.425	0.337	1.425	-0.265	1.425	0.153	1.425	0.363	1.425	-1.155	1.425	0.712	1.425	1.288	1.425	3.549													1.425	1.288	1.425	0.446	1.325	0.01	1.36	0.03
1.426	0.071	1.426	0.336	1.426	-0.257	1.426	0.161	1.426	0.357	1.426	-1.137	1.426	0.742	1.426	1.336	1.426	3.718													1.426	1.336	1.426	0.47	1.326	0.011	1.361	0.03
1.427	0.071	1.427	0.339	1.427	-0.249	1.427	0.166	1.427	0.365	1.427	-1.122	1.427	0.76	1.427	1.385	1.427	3.918													1.427	1.385	1.427	0.5	1.327	0.011	1.362	0.03
1.428	0.072	1.428	0.342	1.428	-0.241	1.428	0.178	1.428	0.378	1.428	-1.095	1.428	0.8	1.428	1.432	1.428	4.107													1.428	1.432	1.428	0.525	1.328	0.011	1.363	0.03
1.429	0.072	1.429	0.344	1.429	-0.233	1.429	0.188	1.429	0.372	1.429	-1.071	1.429	0.836	1.429	1.481	1.429	4.332													1.429	1.481	1.429	0.543	1.329	0.011	1.364	0.03
1.43	0.072	1.43	0.346	1.43	-0.226	1.43	0.191	1.43	0.372	1.43	-1.062	1.43	0.85	1.43	1.527	1.43	4.552													1.43	1.527	1.43	0.568	1.33	0.011	1.365	0.03
1.431	0.072	1.431	0.343	1.431	-0.219	1.431	0.202	1.431	0.382	1.431	-1.035	1.431	0.886	1.431	1.572	1.431	4.789													1.431	1.572	1.431	0.59	1.331	0.011	1.366	0.03
1.432	0.072	1.432	0.349	1.432	-0.209	1.432	0.214	1.432	0.387	1.432	-1.008	1.432	0.92	1.432	1.64	1.432	5.049													1.432	1.64	1.432	0.625	1.332	0.011	1.367	0.03
1.433	0.072	1.433	0.345	1.433	-0.202	1.433	0.219	1.433	0.375	1.433	-0.996	1.433	0.94	1.433	1.687	1.433	5.322													1.433	1.687	1.433	0.648	1.333	0.011	1.368	0.03
1.434	0.072	1.434	0.351	1.434	-0.193	1.434	0.231	1.434	0.397	1.434	-0.969	1.434	0.97	1.434	1.752	1.434	5.607													1.434	1.752	1.434	0.679	1.334	0.011	1.369	0.03
1.435	0.073	1.435	0.353	1.435	-0.184	1.435	0.246	1.435	0.401	1.435	-0.936	1.435	1.012	1.435	1.818	1.435	5.931													1.435	1.818	1.435	0.716	1.335	0.011	1.37	0.03
1.436	0.073	1.436	0.355	1.436	-0.177	1.436	0.251	1.436	0.388	1.436	-0.921	1.436	1.03	1.436	1.873	1.436	6.252													1.436	1.873	1.436	0.74	1.336	0.011	1.371	0.03
1.437	0.073	1.437	0.354	1.437	-0.167	1.437	0.26	1.437	0.401	1.437	-0.903	1.437	1.054	1.437	1.943	1.437	6.605													1.437	1.943	1.437	0.778	1.337	0.011	1.372	0.03
1.438	0.073	1.438	0.358	1.438	-0.159	1.438	0.273	1.438	0.41	1.438	-0.87	1.438	1.09	1.438	2.013	1.438	6.985													1.438	2.013	1.438	0.818	1.338	0.011	1.373	0.03
1.439	0.073	1.439	0.359	1.439	-0.15	1.439	0.282	1.439	0.401	1.439	-0.849	1.439	1.114	1.439	2.082	1.439	7.378													1.439	2.082	1.439	0.857	1.339	0.011	1.374	0.03
1.44	0.073	1.44	0.359	1.44	-0.14	1.44	0.291	1.44	0.414	1.44	-0.831	1.44	1.138	1.44	2.166	1.44	7.806													1.44	2.166	1.44	0.905	1.34	0.011	1.375	0.03
1.441	0.074	1.441	0.367	1.441	-0.132	1.441	0.308	1.441	0.43	1.441	-0.792	1.441	1.18	1.441	2.236	1.441	8.263													1.441	2.236	1.441	0.943	1.341	0.011	1.376	0.031
1.442	0.073	1.442	0.365	1.442	-0.122	1.442	0.318	1.442	0.417	1.442	-0.765	1.442	1.208	1.442	2.319	1.442	8.748													1.442	2.319	1.442	0.986	1.342	0.011	1.377	0.031
1.443	0.074	1.443	0.368	1.443	-0.112	1.443	0.324	1.443	0.426	1.443	-0.753	1.443	1.22	1.443	2.412	1.443	9.276													1.443	2.412	1.443	1.041	1.343	0.011	1.378	0.031
1.444	0.074	1.444	0.37	1.444	-0.104	1.444	0.338	1.444	0.433	1.444	-0.72	1.444	1.254	1.444	2.49	1.444	9.825													1.444	2.49	1.444	1.093	1.344	0.011	1.379	0.031
1.445	0.074	1.445	0.372	1.445	-0.092	1.445	0.351	1.445	0.433	1.445	-0.69	1.445	1.284	1.445	2.588	1.445	10.426													1.445	2.588	1.445	1.153	1.345	0.012	1.38	0.031
1.446	0.074	1.446	0.374	1.446	-0.082	1.446	0.357	1.446	0.434	1.446	-0.672	1.446	1.296	1.446	2.688	1.446	11.058													1.446	2.688	1.446	1.217	1.346	0.012	1.381	0.031
1.447	0.075	1.447	0.376	1.447	-0.073	1.447	0.373	1.447	0.453	1.447	-0.636	1.447	1.334	1.447	2.784	1.447	11.727													1.447	2.784	1.447	1.282	1.347	0.012	1.382	0.031
1.448	0.075	1.448	0.38	1.448	-0.061	1.448	0.389	1.448	0.456	1.448	-0.6	1.448	1.372	1.448	2.9	1.448	12.46													1.448	2.9	1.448	1.354	1.348	0.012	1.383	0.031
1.449	0.075	1.449	0.384	1.449	-0.053	1.449	0.395	1.449	0.443	1.449	-0.585	1.449	1.384	1.449	3	1.449	13.224													1.449	3	1.449	1.423	1.349	0.012	1.384	0.031
1.45	0.075	1.45	0.383	1.45	-0.042	1.45	0.409	1.45	0.461	1.45	-0.552	1.45	1.41	1.45	3.12	1.45	14.041													1.45	3.12	1.45	1.51	1.35	0.012	1.385	0.031
1.451	0.075	1.451	0.385	1.451	-0.03	1.451	0.423	1.451	0.468	1.451	-0.519	1.451	1.438	1.451	3.248	1.451	14.929													1.451	3.248	1.451	1.596	1.351	0.012	1.386	0.031
1.452	0.075	1.452	0.391	1.452	-0.021	1.452	0.432	1.452	0.458	1.452	-0.495	1.452	1.458	1.452	3.372	1.452	15.85													1.452	3.372	1.452	1.692	1.352	0.012	1.387	0.031
1.453	0.075	1.453	0.395	1.453	-0.009	1.453	0.444	1.453	0.476	1.453	-0.465	1.453	1.478	1.453	3.516	1.453	16.851													1.453	3.516	1.453	1.798	1.353	0.012	1.388	0.031
1.454	0.076	1.454	0.404	1.454	0.001	1.454	0.462	1.454	0.49	1.454	-0.426	1.454	1.524	1.454	3.66	1.454	17.907													1.454	3.66	1.454	1.912	1.354	0.012	1.389	0.031
1.455	0.076	1.455	0.407	1.455	0.011	1.455	0.472	1.455	0.478	1.455	-0.399	1.455	1.538	1.455	3.8	1.455	19.032													1.455	3.8	1.455	2.03	1.355	0.012	1.39	0.031
1.456	0.076	1.456	0.41	1.456	0.023	1.456	0.483	1.456	0.49	1.456	-0.375	1.456	1.562	1.456	3.972	1.456	20.233													1.456	3.972	1.456	2.168	1.356	0.012	1.391	0.031
1.457	0.076	1.457	0.414	1.457	0.032	1.457	0.499	1.457	0.499	1.457	-0.339	1.457	1.582	1.457	4.124	1.457	21.505													1.457	4.124	1.457	2.294	1.357	0.012	1.392	0.031
1.458	0.076	1.458	0.417	1.458	0.044	1.458	0.512	1.458	0.496	1.458	-0.306	1.458	1.614	1.458	4.304	1.458	22.85													1.458	4.304	1.458	2.448	1.358	0.012	1.393	0.031
1.459	0.077	1.459	0.424	1.459	0.056	1.459	0.521	1.459	0.505	1.459	-0.285	1.459	1.63	1.459	4.496	1.459	24.294													1.459	4.496	1.459	2.62	1.359	0.012	1.394	0.031
1.46	0.077	1.46	0.43	1.46	0.066	1.46	0.539	1.46	0.526	1.46	-0.24	1.46	1.664	1.46	4.688	1.46	25.799													1.46	4.688	1.46	2.792	1.36	0.012	1.395	0.031
1.461	0.077	1.461	0.434	1.461	0.077	1.461	0.555	1.461	0.52	1.461	-0.204	1.461	1.696	1.461	4.9	1.461	27.404													1.461	4.9	1.461	2.996	1.361	0.012	1.396	0.031
1.462	0.077	1.462	0.442	1.462	0.088	1.462	0.563	1.462	0.522	1.462	-0.183	1.462	1.702	1.462	5.124	1.462	29.104													1.462	5.124	1.462	3.208	1.362	0.013	1.397	0.031
1.463	0.077	1.463	0.449	1.463	0.098	1.463	0.579	1.463	0.535	1.463	-0.144	1.463	1.734	1.463	5.348	1.463	30.897													1.463	5.348	1.463	3.404	1.363	0.013	1.398	0.031
1.464	0.077	1.464	0.455	1.464	0.111	1.464	0.595	1.464	0.545	1.464	-0.108	1.464	1.764	1.464	5.604	1.464	32.786													1.464	5.604	1.464	3.664	1.364	0.013	1.399	0.031
1.465	0.078	1.465	0.465	1.465	0.119	1.465	0.603	1.465	0.535	1.465	-0.087	1.465	1.778	1.465	5.852	1.465	34.778													1.465	5.852	1.465	3.92	1.365	0.013	1.4	0.032
1.466	0.078	1.466	0.477	1.466	0.131	1.466	0.619	1.466	0.564	1.466	-0.048	1.466	1.81	1.466	6.128	1.466	36.887													1.466	6.128	1.466	4.212	1.366	0.013	1.401	0.032
1.467	0.078	1.467	0.486	1.467	0.143	1.467	0.639	1.467	0.571	1.467	-0.003	1.467	1.844	1.467	6.428	1.467	39.075													1.467	6.428	1.467	4.524	1.367	0.013	1.402	0.032
1.468	0.078	1.468	0.496	1.468	0.152	1.468	0.647	1.468	0.562	1.468	0.021	1.468	1.86	1.468	6.72	1.468	41.384													1.468	6.72	1.468	4.832	1.368	0.013	1.403	0.032
1.469	0.078	1.469	0.508	1.469	0.163	1.469	0.661	1.469	0.578	1.469	0.048	1.469	1.882	1.469	7.052	1.469	43.813													1.469	7.052	1.469	5.192	1.369	0.013	1.404	0.032
1.47	0.079	1.47	0.517	1.47	0.173	1.47	0.677	1.47	0.591	1.47	0.09	1.47	1.916	1.47	7.388	1.47	46.361													1.47	7.388	1.47	5.556	1.37	0.013	1.405	0.032
1.471	0.079	1.471	0.533	1.471	0.183	1.471	0.693	1.471	0.587	1.471	0.12	1.471	1.936	1.471	7.744	1.471	49.03													1.471	7.744	1.471	5.972	1.371	0.013	1.406	0.032
1.472	0.079	1.472	0.55	1.472	0.195	1.472	0.701	1.472	0.604	1.472	0.147	1.472	1.95	1.472	8.144	1.472	51.819													1.472	8.144	1.472	6.412	1.372	0.013	1.407	0.032
1.473	0.079	1.473	0.561	1.473	0.204	1.473	0.723	1.473	0.627	1.473	0.195	1.473	2	1.473	8.544	1.473	54.687													1.473	8.544	1.473	6.856	1.373	0.013	1.408	0.032
1.474	0.079	1.474	0.576	1.474	0.215	1.474	0.737	1.474	0.62	1.474	0.231	1.474	2.018	1.474	8.968	1.474	57.716													1.474	8.968	1.474	7.332	1.374	0.013	1.409	0.032
1.475	0.08	1.475	0.596	1.475	0.225	1.475	0.747	1.475	0.633	1.475	0.249	1.475	2.034	1.475	9.42	1.475	60.904													1.475	9.42	1.475	7.872	1.375	0.013	1.41	0.032
1.476	0.08	1.476	0.618	1.476	0.234	1.476	0.763	1.476	0.648	1.476	0.291	1.476	2.066	1.476	9.888	1.476	64.173													1.476	9.888	1.476	8.428	1.376	0.013	1.411	0.032
1.477	0.08	1.477	0.634	1.477	0.246	1.477	0.781	1.477	0.654	1.477	0.33	1.477	2.1	1.477	10.388	1.477	67.602													1.477	10.388	1.477	9.012	1.377	0.014	1.412	0.032
1.478	0.08	1.478	0.657	1.478	0.255	1.478	0.789	1.478	0.663	1.478	0.351	1.478	2.112	1.478	10.908	1.478	71.15													1.478	10.908	1.478	9.62	1.378	0.014	1.413	0.032
1.479	0.081	1.479	0.685	1.479	0.267	1.479	0.805	1.479	0.678	1.479	0.384	1.479	2.146	1.479	11.472	1.479	74.819													1.479	11.472	1.479	10.292	1.379	0.014	1.414	0.032
1.48	0.081	1.48	0.712	1.48	0.278	1.48	0.819	1.48	0.697	1.48	0.42	1.48	2.174	1.48	12.052	1.48	78.608													1.48	12.052	1.48	10.984	1.38	0.014	1.415	0.032
1.481	0.081	1.481	0.741	1.481	0.286	1.481	0.831	1.481	0.697	1.481	0.447	1.481	2.194	1.481	12.648	1.481	82.556													1.481	12.648	1.481	11.7	1.381	0.014	1.416	0.032
1.482	0.081	1.482	0.77	1.482	0.297	1.482	0.847	1.482	0.724	1.482	0.483	1.482	2.228	1.482	13.284	1.482	86.705													1.482	13.284	1.482	12.456	1.382	0.014	1.417	0.032
1.483	0.081	1.483	0.806	1.483	0.307	1.483	0.865	1.483	0.741	1.483	0.525	1.483	2.266	1.483	13.948	1.483	90.974													1.483	13.948	1.483	13.244	1.383	0.014	1.418	0.032
1.484	0.082	1.484	0.833	1.484	0.316	1.484	0.875	1.484	0.744	1.484	0.555	1.484	2.288	1.484	14.64	1.484	95.282													1.484	14.64	1.484	14.064	1.384	0.014	1.419	0.032
1.485	0.082	1.485	0.87	1.485	0.327	1.485	0.889	1.485	0.774	1.485	0.585	1.485	2.322	1.485	15.368	1.485	99.751													1.485	15.368	1.485	14.932	1.385	0.014	1.42	0.032
1.486	0.082	1.486	0.91	1.486	0.337	1.486	0.911	1.486	0.798	1.486	0.639	1.486	2.368	1.486	16.128	1.486	104.379													1.486	16.128	1.486	15.828	1.386	0.014	1.421	0.032
1.487	0.082	1.487	0.95	1.487	0.346	1.487	0.923	1.487	0.799	1.487	0.666	1.487	2.396	1.487	16.904	1.487	109.128													1.487	16.904	1.487	16.74	1.387	0.014	1.422	0.033
1.488	0.083	1.488	0.991	1.488	0.356	1.488	0.935	1.488	0.826	1.488	0.693	1.488	2.424	1.488	17.74	1.488	114.077													1.488	17.74	1.488	17.712	1.388	0.014	1.423	0.033
1.489	0.083	1.489	1.033	1.489	0.363	1.489	0.951	1.489	0.849	1.489	0.735	1.489	2.466	1.489	18.564	1.489	119.065													1.489	18.564	1.489	18.692	1.389	0.014	1.424	0.033
1.49	0.083	1.49	1.078	1.49	0.374	1.49	0.965	1.49	0.861	1.49	0.768	1.49	2.502	1.49	19.444	1.49	124.254													1.49	19.444	1.49	19.7	1.39	0.014	1.425	0.033
1.491	0.083	1.491	1.129	1.491	0.386	1.491	0.975	1.491	0.885	1.491	0.792	1.491	2.53	1.491	20.36	1.491	129.563													1.491	20.36	1.491	20.752	1.391	0.015	1.426	0.033
1.492	0.084	1.492	1.184	1.492	0.395	1.492	0.995	1.492	0.925	1.492	0.837	1.492	2.58	1.492	21.292	1.492	134.951													1.492	21.292	1.492	21.836	1.392	0.015	1.427	0.033
1.493	0.084	1.493	1.242	1.493	0.405	1.493	1.013	1.493	0.937	1.493	0.879	1.493	2.628	1.493	22.272	1.493	140.54													1.493	22.272	1.493	22.96	1.393	0.015	1.428	0.033
1.494	0.084	1.494	1.299	1.494	0.414	1.494	1.021	1.494	0.956	1.494	0.897	1.494	2.654	1.494	23.264	1.494	146.248													1.494	23.264	1.494	24.084	1.394	0.015	1.429	0.033
1.495	0.084	1.495	1.362	1.495	0.425	1.495	1.037	1.495	0.992	1.495	0.933	1.495	2.7	1.495	24.292	1.495	152.157													1.495	24.292	1.495	25.244	1.395	0.015	1.43	0.033
1.496	0.085	1.496	1.429	1.496	0.436	1.496	1.053	1.496	1.022	1.496	0.972	1.496	2.75	1.496	25.368	1.496	158.106													1.496	25.368	1.496	26.42	1.396	0.015	1.431	0.033
1.497	0.085	1.497	1.491	1.497	0.445	1.497	1.063	1.497	1.036	1.497	0.996	1.497	2.784	1.497	26.448	1.497	164.094													1.497	26.448	1.497	27.632	1.397	0.015	1.432	0.033
1.498	0.085	1.498	1.563	1.498	0.456	1.498	1.081	1.498	1.088	1.498	1.035	1.498	2.836	1.498	27.588	1.498	170.283													1.498	27.588	1.498	28.9	1.398	0.015	1.433	0.033
1.499	0.086	1.499	1.641	1.499	0.468	1.499	1.099	1.499	1.122	1.499	1.08	1.499	2.898	1.499	28.764	1.499	176.592													1.499	28.764	1.499	30.172	1.399	0.015	1.434	0.033
1.5	0.086	1.5	1.719	1.5	0.476	1.5	1.109	1.5	1.138	1.5	1.104	1.5	2.938	1.5	29.96	1.5	182.98													1.5	29.96	1.5	31.468	1.4	0.015	1.435	0.033
1.501	0.086	1.501	1.798	1.501	0.489	1.501	1.123	1.501	1.184	1.501	1.137	1.501	2.988	1.501	31.2															1.501	31.2	1.501	32.732	1.401	0.015	1.436	0.033
1.502	0.086	1.502	1.886	1.502	0.5	1.502	1.141	1.502	1.226	1.502	1.179	1.502	3.05	1.502	32.424															1.502	32.424	1.502	34.044	1.402	0.015	1.437	0.033
1.503	0.086	1.503	1.973	1.503	0.51	1.503	1.153	1.503	1.254	1.503	1.209	1.503	3.102	1.503	33.676															1.503	33.676	1.503	35.412	1.403	0.016	1.438	0.033
1.504	0.087	1.504	2.062	1.504	0.523	1.504	1.165	1.504	1.304	1.504	1.239	1.504	3.156	1.504	34.98															1.504	34.98	1.504	36.824	1.404	0.016	1.439	0.033
1.505	0.087	1.505	2.159	1.505	0.532	1.505	1.185	1.505	1.362	1.505	1.287	1.505	3.234	1.505	36.232															1.505	36.232	1.505	38.1	1.405	0.016	1.44	0.033
1.506	0.087	1.506	2.257	1.506	0.545	1.506	1.201	1.506	1.39	1.506	1.323	1.506	3.3	1.506	37.604															1.506	37.604	1.506	39.42	1.406	0.016	1.441	0.034
1.507	0.088	1.507	2.36	1.507	0.557	1.507	1.211	1.507	1.444	1.507	1.344	1.507	3.356	1.507	38.96															1.507	38.96	1.507	40.86	1.407	0.016	1.442	0.034
1.508	0.088	1.508	2.46	1.508	0.567	1.508	1.229	1.508	1.498	1.508	1.386	1.508	3.432	1.508	40.32															1.508	40.32	1.508	42.18	1.408	0.016	1.443	0.034
1.509	0.088	1.509	2.569	1.509	0.582	1.509	1.245	1.509	1.546	1.509	1.425	1.509	3.508	1.509	41.68															1.509	41.68	1.509	43.62	1.409	0.016	1.444	0.034
1.51	0.088	1.51	2.674	1.51	0.594	1.51	1.255	1.51	1.598	1.51	1.446	1.51	3.572	1.51	43.12															1.51	43.12	1.51	45.06	1.41	0.016	1.445	0.034
1.511	0.089	1.511	2.793	1.511	0.607	1.511	1.273	1.511	1.674	1.511	1.494	1.511	3.662	1.511	44.52															1.511	44.52	1.511	46.54	1.411	0.016	1.446	0.034
1.512	0.089	1.512	2.913	1.512	0.621	1.512	1.293	1.512	1.732	1.512	1.539	1.512	3.756	1.512	45.96															1.512	45.96	1.512	47.98	1.412	0.016	1.447	0.034
1.513	0.089	1.513	3.028	1.513	0.632	1.513	1.303	1.513	1.78	1.513	1.566	1.513	3.826	1.513	47.4															1.513	47.4	1.513	49.38	1.413	0.016	1.448	0.034
1.514	0.09	1.514	3.149	1.514	0.647	1.514	1.319	1.514	1.86	1.514	1.599	1.514	3.918	1.514	48.84															1.514	48.84	1.514	50.86	1.414	0.016	1.449	0.034
1.515	0.09	1.515	3.278	1.515	0.662	1.515	1.337	1.515	1.93	1.515	1.644	1.515	4.02	1.515	50.36															1.515	50.36	1.515	52.34	1.415	0.017	1.45	0.034
1.516	0.09	1.516	3.399	1.516	0.675	1.516	1.349	1.516	1.99	1.516	1.674	1.516	4.11	1.516	51.84															1.516	51.84	1.516	53.7	1.416	0.017	1.451	0.034
1.517	0.091	1.517	3.531	1.517	0.69	1.517	1.363	1.517	2.084	1.517	1.71	1.517	4.208	1.517	53.44															1.517	53.44	1.517	55.06	1.417	0.017	1.452	0.034
1.518	0.091	1.518	3.667	1.518	0.704	1.518	1.387	1.518	2.172	1.518	1.761	1.518	4.332	1.518	55.12															1.518	55.12	1.518	56.5	1.418	0.017	1.453	0.034
1.519	0.091	1.519	3.8	1.519	0.719	1.519	1.401	1.519	2.238	1.519	1.797	1.519	4.438	1.519	56.6															1.519	56.6	1.519	57.94	1.419	0.017	1.454	0.034
1.52	0.091	1.52	3.942	1.52	0.737	1.52	1.415	1.52	2.332	1.52	1.827	1.52	4.544	1.52	58.2															1.52	58.2	1.52	59.46	1.42	0.017	1.455	0.034
1.521	0.092	1.521	4.085	1.521	0.749	1.521	1.433	1.521	2.43	1.521	1.872	1.521	4.674	1.521	59.64															1.521	59.64	1.521	60.86	1.421	0.017	1.456	0.034
1.522	0.092	1.522	4.227	1.522	0.768	1.522	1.449	1.522	2.516	1.522	1.917	1.522	4.8	1.522	61.2															1.522	61.2	1.522	62.26	1.422	0.017	1.457	0.035
1.523	0.092	1.523	4.374	1.523	0.784	1.523	1.461	1.523	2.62	1.523	1.944	1.523	4.92	1.523	62.72															1.523	62.72	1.523	63.66	1.423	0.017	1.458	0.035
1.524	0.093	1.524	4.521	1.524	0.802	1.524	1.485	1.524	2.738	1.524	2.001	1.524	5.072	1.524	64.52															1.524	64.52	1.524	65.1	1.424	0.017	1.459	0.035
1.525	0.093	1.525	4.672	1.525	0.82	1.525	1.505	1.525	2.836	1.525	2.049	1.525	5.224	1.525	66.08															1.525	66.08	1.525	66.58	1.425	0.018	1.46	0.035
1.526	0.093	1.526	4.828	1.526	0.838	1.526	1.517	1.526	2.94	1.526	2.082	1.526	5.358	1.526	67.68															1.526	67.68	1.526	68.06	1.426	0.018	1.461	0.035
1.527	0.094	1.527	4.984	1.527	0.856	1.527	1.537	1.527	3.072	1.527	2.13	1.527	5.516	1.527	69.16															1.527	69.16	1.527	69.66	1.427	0.018	1.462	0.035
1.528	0.094	1.528	5.145	1.528	0.876	1.528	1.559	1.528	3.19	1.528	2.178	1.528	5.682	1.528	70.8															1.528	70.8	1.528	71.3	1.428	0.018	1.463	0.035
1.529	0.094	1.529	5.301	1.529	0.896	1.529	1.571	1.529	3.304	1.529	2.211	1.529	5.838	1.529	72.44															1.529	72.44	1.529	72.74	1.429	0.018	1.464	0.035
1.53	0.095	1.53	5.466	1.53	0.916	1.53	1.595	1.53	3.456	1.53	2.262	1.53	6.016	1.53	74															1.53	74	1.53	74.1	1.43	0.018	1.465	0.035
1.531	0.095	1.531	5.641	1.531	0.94	1.531	1.619	1.531	3.598	1.531	2.325	1.531	6.21	1.531	75.76															1.531	75.76	1.531	75.66	1.431	0.018	1.466	0.035
1.532	0.096	1.532	5.811	1.532	0.958	1.532	1.637	1.532	3.728	1.532	2.367	1.532	6.39	1.532	77.32															1.532	77.32	1.532	77.42	1.432	0.018	1.467	0.035
1.533	0.096	1.533	5.976	1.533	0.982	1.533	1.659	1.533	3.888	1.533	2.415	1.533	6.584	1.533	79.24															1.533	79.24	1.533	78.86	1.433	0.018	1.468	0.035
1.534	0.096	1.534	6.155	1.534	1.004	1.534	1.681	1.534	4.05	1.534	2.475	1.534	6.792	1.534	80.92															1.534	80.92	1.534	80.02	1.434	0.019	1.469	0.035
1.535	0.097	1.535	6.334	1.535	1.028	1.535	1.703	1.535	4.198	1.535	2.526	1.535	7	1.535	82.68															1.535	82.68	1.535	81.5	1.435	0.019	1.47	0.035
1.536	0.097	1.536	6.508	1.536	1.054	1.536	1.723	1.536	4.372	1.536	2.577	1.536	7.21	1.536	84.36															1.536	84.36	1.536	83.02	1.436	0.019	1.471	0.035
1.537	0.098	1.537	6.692	1.537	1.08	1.537	1.753	1.537	4.564	1.537	2.646	1.537	7.45	1.537	85.84															1.537	85.84	1.537	84.58	1.437	0.019	1.472	0.036
1.538	0.098	1.538	6.875	1.538	1.106	1.538	1.777	1.538	4.726	1.538	2.703	1.538	7.684	1.538	87.8															1.538	87.8	1.538	86.34	1.438	0.019	1.473	0.036
1.539	0.098	1.539	7.064	1.539	1.134	1.539	1.797	1.539	4.916	1.539	2.751	1.539	7.918	1.539	89.56															1.539	89.56	1.539	88.06	1.439	0.019	1.474	0.036
1.54	0.099	1.54	7.247	1.54	1.16	1.54	1.823	1.54	5.114	1.54	2.817	1.54	8.172	1.54	91.32															1.54	91.32	1.54	89.9	1.44	0.019	1.475	0.036
1.541	0.099	1.541	7.431	1.541	1.19	1.541	1.851	1.541	5.316	1.541	2.886	1.541	8.436	1.541	93															1.541	93	1.541	91.38	1.441	0.019	1.476	0.036
1.542	0.1	1.542	7.614	1.542	1.22	1.542	1.873	1.542	5.518	1.542	2.937	1.542	8.696	1.542	94.76															1.542	94.76	1.542	92.78	1.442	0.02	1.477	0.036
1.543	0.1	1.543	7.807	1.543	1.25	1.543	1.905	1.543	5.748	1.543	3.015	1.543	8.978	1.543	96.64															1.543	96.64	1.543	94.26	1.443	0.02	1.478	0.036
1.544	0.1	1.544	8.005	1.544	1.286	1.544	1.939	1.544	5.972	1.544	3.099	1.544	9.28	1.544	98.64															1.544	98.64	1.544	95.98	1.444	0.02	1.479	0.036
1.545	0.101	1.545	8.197	1.545	1.316	1.545	1.965	1.545	6.188	1.545	3.162	1.545	9.564	1.545	100.44															1.545	100.44	1.545	97.34	1.445	0.02	1.48	0.036
1.546	0.101	1.546	8.395	1.546	1.352	1.546	1.995	1.546	6.44	1.546	3.237	1.546	9.866	1.546	102.04																	1.546	98.62	1.446	0.02	1.481	0.036
1.547	0.102	1.547	8.592	1.547	1.388	1.547	2.029	1.547	6.69	1.547	3.321	1.547	10.192	1.547	103.56																	1.547	100.02	1.447	0.02	1.482	0.036
1.548	0.102	1.548	8.799	1.548	1.426	1.548	2.059	1.548	6.934	1.548	3.393	1.548	10.504	1.548	105.44																			1.448	0.02	1.483	0.036
1.549	0.103	1.549	9.01	1.549	1.466	1.549	2.093	1.549	7.206	1.549	3.474	1.549	10.832	1.549	107.04																			1.449	0.02	1.484	0.036
1.55	0.103	1.55	9.221	1.55	1.504	1.55	2.137	1.55	7.488	1.55	3.579	1.55	11.198	1.55	108.48																			1.45	0.021	1.485	0.037
1.551	0.104	1.551	9.432	1.551	1.546	1.551	2.169	1.551	7.752	1.551	3.666	1.551	11.544	1.551	110.08																			1.451	0.021	1.486	0.037
1.552	0.104	1.552	9.643	1.552	1.59	1.552	2.205	1.552	8.04	1.552	3.75	1.552	11.892	1.552	111.76																			1.452	0.021	1.487	0.037
1.553	0.105	1.553	9.85	1.553	1.632	1.553	2.247	1.553	8.348	1.553	3.852	1.553	12.272	1.553	113.6																			1.453	0.021	1.488	0.037
1.554	0.105	1.554	10.07	1.554	1.68	1.554	2.287	1.554	8.638	1.554	3.951	1.554	12.654	1.554	115.2																			1.454	0.021	1.489	0.037
1.555	0.106	1.555	10.286	1.555	1.728	1.555	2.327	1.555	8.952	1.555	4.041	1.555	13.038	1.555	116.52																			1.455	0.021	1.49	0.037
1.556	0.106	1.556	10.502	1.556	1.774	1.556	2.377	1.556	9.292	1.556	4.164	1.556	13.456	1.556	117.96																			1.456	0.021	1.491	0.037
1.557	0.107	1.557	10.722	1.557	1.828	1.557	2.423	1.557	9.612	1.557	4.278	1.557	13.874	1.557	119.76																			1.457	0.022	1.492	0.037
1.558	0.107	1.558	10.947	1.558	1.882	1.558	2.463	1.558	9.946	1.558	4.38	1.558	14.288	1.558	121.8																			1.458	0.022	1.493	0.037
1.559	0.108	1.559	11.167	1.559	1.938	1.559	2.515	1.559	10.3	1.559	4.506	1.559	14.732	1.559	123.28																			1.459	0.022	1.494	0.037
1.56	0.108	1.56	11.397	1.56	1.996	1.56	2.567	1.56	10.666	1.56	4.635	1.56	15.188	1.56	124.92																			1.46	0.022	1.495	0.037
1.561	0.109	1.561	11.626	1.561	2.054	1.561	2.615	1.561	11.014	1.561	4.752	1.561	15.638	1.561	126.12																			1.461	0.022	1.496	0.037
1.562	0.109	1.562	11.856	1.562	2.116	1.562	2.673	1.562	11.404	1.562	4.89	1.562	16.116	1.562	127.24																			1.462	0.022	1.497	0.038
1.563	0.11	1.563	12.081	1.563	2.182	1.563	2.735	1.563	11.796	1.563	5.043	1.563	16.62	1.563	129.08																			1.463	0.022	1.498	0.038
1.564	0.11	1.564	12.31	1.564	2.244	1.564	2.791	1.564	12.18	1.564	5.175	1.564	17.11	1.564	131.36																			1.464	0.023	1.499	0.038
1.565	0.111	1.565	12.544	1.565	2.314	1.565	2.849	1.565	12.582	1.565	5.322	1.565	17.612	1.565	133.4																			1.465	0.023	1.5	0.038
1.566	0.112	1.566	12.774	1.566	2.384	1.566	2.913	1.566	12.996	1.566	5.478	1.566	18.132	1.566	134.92																			1.466	0.023	1.501	0.038
1.567	0.112	1.567	13.008	1.567	2.456	1.567	2.977	1.567	13.398	1.567	5.631	1.567	18.672	1.567	136.8																			1.467	0.023	1.502	0.038
1.568	0.113	1.568	13.246	1.568	2.534	1.568	3.041	1.568	13.844	1.568	5.784	1.568	19.212	1.568	138.76																			1.468	0.023	1.503	0.038
1.569	0.113	1.569	13.476	1.569	2.61	1.569	3.119	1.569	14.3	1.569	5.967	1.569	19.792	1.569	140.24																			1.469	0.023	1.504	0.038
1.57	0.114	1.57	13.715	1.57	2.69	1.57	3.193	1.57	14.74	1.57	6.144	1.57	20.352	1.57	141.96																			1.47	0.024	1.505	0.038
1.571	0.115	1.571	13.962	1.571	2.774	1.571	3.263	1.571	15.198	1.571	6.309	1.571	20.932	1.571	143.64																			1.471	0.024	1.506	0.038
1.572	0.115	1.572	14.201	1.572	2.858	1.572	3.343	1.572	15.65	1.572	6.498	1.572	21.532	1.572	144.68																			1.472	0.024	1.507	0.038
1.573	0.116	1.573	14.44	1.573	2.948	1.573	3.425	1.573	16.126	1.573	6.693	1.573	22.132	1.573	146.28																			1.473	0.024	1.508	0.038
1.574	0.117	1.574	14.683	1.574	3.038	1.574	3.501	1.574	16.59	1.574	6.882	1.574	22.752	1.574	148.28																			1.474	0.024	1.509	0.039
1.575	0.117	1.575	14.926	1.575	3.132	1.575	3.589	1.575	17.1	1.575	7.089	1.575	23.412	1.575	149.04																			1.475	0.024	1.51	0.039
1.576	0.118	1.576	15.17	1.576	3.232	1.576	3.681	1.576	17.608	1.576	7.311	1.576	24.112	1.576	152.96																			1.476	0.025	1.511	0.039
1.577	0.119	1.577	15.408	1.577	3.328	1.577	3.767	1.577	18.118	1.577	7.509	1.577	24.812	1.577	154.28																			1.477	0.025	1.512	0.039
1.578	0.119	1.578	15.647	1.578	3.434	1.578	3.859	1.578	18.624	1.578	7.725	1.578	25.572	1.578	156.32																			1.478	0.025	1.513	0.039
1.579	0.12	1.579	15.895	1.579	3.542	1.579	3.961	1.579	19.14	1.579	7.959	1.579	26.392	1.579	157.76																			1.479	0.025	1.514	0.039
1.58	0.121	1.58	16.147	1.58	3.65	1.58	4.055	1.58	19.66	1.58	8.184	1.58	27.232	1.58	159.76																			1.48	0.025	1.515	0.039
1.581	0.122	1.581	16.4	1.581	3.764	1.581	4.157	1.581	20.24	1.581	8.418	1.581	28.112	1.581	161.2																			1.481	0.026	1.516	0.039
1.582	0.123	1.582	16.657	1.582	3.882	1.582	4.269	1.582	20.82	1.582	8.673	1.582	28.992	1.582	163.08																			1.482	0.026	1.517	0.039
1.583	0.123	1.583	16.886	1.583	3.998	1.583	4.375	1.583	21.34	1.583	8.919	1.583	29.852	1.583	164.8																			1.483	0.026	1.518	0.04
1.584	0.124	1.584	17.107	1.584	4.122	1.584	4.481	1.584	21.88	1.584	9.168	1.584	30.692	1.584	166.08																			1.484	0.026	1.519	0.04
1.585	0.125	1.585	17.336	1.585	4.244	1.585	4.597	1.585	22.48	1.585	9.438	1.585	31.552	1.585	167.56																			1.485	0.026	1.52	0.04
1.586	0.125	1.586	17.584	1.586	4.374	1.586	4.715	1.586	23.04	1.586	9.708	1.586	32.392	1.586	168.84																			1.486	0.026	1.521	0.04
1.587	0.126	1.587	17.832	1.587	4.506	1.587	4.829	1.587	23.62	1.587	9.972	1.587	33.232	1.587	171																			1.487	0.027	1.522	0.04
1.588	0.127	1.588	18.08	1.588	4.64	1.588	4.957	1.588	24.22	1.588	10.263	1.588	34.092	1.588	172.64																			1.488	0.027	1.523	0.04
1.589	0.128	1.589	18.332	1.589	4.786	1.589	5.085	1.589	24.8	1.589	10.554	1.589	34.972	1.589	173.84																			1.489	0.027	1.524	0.04
1.59	0.129	1.59	18.585	1.59	4.93	1.59	5.205	1.59	25.4	1.59	10.839	1.59	35.832	1.59	175.32																			1.49	0.027	1.525	0.04
1.591	0.129	1.591	18.846	1.591	5.074	1.591	5.337	1.591	26	1.591	11.151	1.591	36.712	1.591	176.64																			1.491	0.027	1.526	0.04
1.592	0.131	1.592	19.103	1.592	5.226	1.592	5.473	1.592	26.6	1.592	11.466	1.592	37.652	1.592	178.6																			1.492	0.028	1.527	0.04
1.593	0.131	1.593	19.36	1.593	5.374	1.593	5.601	1.593	27.14	1.593	11.775	1.593	38.552	1.593	180.84																			1.493	0.028	1.528	0.041
1.594	0.132	1.594	19.604	1.594	5.53	1.594	5.741	1.594	27.82	1.594	12.105	1.594	39.512	1.594	183.56																			1.494	0.028	1.529	0.041
1.595	0.133	1.595	19.856	1.595	5.692	1.595	5.885	1.595	28.44	1.595	12.453	1.595	40.512	1.595	184.6																			1.495	0.028	1.53	0.041
1.596	0.134	1.596	20.104	1.596	5.854	1.596	6.029	1.596	29.12	1.596	12.789	1.596	41.472	1.596	185.52																			1.496	0.029	1.531	0.041
1.597	0.135	1.597	20.361	1.597	6.024	1.597	6.171	1.597	29.72	1.597	13.137	1.597	42.432	1.597	186.36																			1.497	0.029	1.532	0.041
1.598	0.136	1.598	20.609	1.598	6.194	1.598	6.325	1.598	30.36	1.598	13.5	1.598	43.432	1.598	187.96																			1.498	0.029	1.533	0.041
1.599	0.137	1.599	20.866	1.599	6.366	1.599	6.477	1.599	30.98	1.599	13.86	1.599	44.452	1.599	190.04																			1.499	0.029	1.534	0.041
1.6	0.138	1.6	21.132	1.6	6.544	1.6	6.625	1.6	31.7	1.6	14.229	1.6	45.472	1.6	191.88																			1.5	0.029	1.535	0.041
1.601	0.139	1.601	21.389	1.601	6.728	1.601	6.789	1.601	32.34	1.601	14.622	1.601	46.532	1.601	194.16																			1.501	0.03	1.536	0.041
1.602	0.14	1.602	21.637	1.602	6.908	1.602	6.949	1.602	33.02	1.602	15.012	1.602	47.592	1.602	198.52																			1.502	0.03	1.537	0.042
1.603	0.141	1.603	21.894	1.603	7.096	1.603	7.103	1.603	33.78	1.603	15.387	1.603	48.672	1.603	199.84																			1.503	0.03	1.538	0.042
1.604	0.142	1.604	22.146	1.604	7.284	1.604	7.263	1.604	34.56	1.604	15.795	1.604	49.752	1.604	200.68																			1.504	0.03	1.539	0.042
1.605	0.143	1.605	22.403	1.605	7.488	1.605	7.427	1.605	35.2	1.605	16.206	1.605	50.812	1.605	202.52																			1.505	0.031	1.54	0.042
1.606	0.144	1.606	22.656	1.606	7.696	1.606	7.585	1.606	35.9	1.606	16.605	1.606	51.872																					1.506	0.031	1.541	0.042
1.607	0.145	1.607	22.922	1.607	7.892	1.607	7.753	1.607	36.62	1.607	17.031	1.607	52.992																					1.507	0.031	1.542	0.042
1.608	0.147	1.608	23.188	1.608	8.098	1.608	7.925	1.608	37.34	1.608	17.472	1.608	54.152																					1.508	0.031	1.543	0.042
1.609	0.148	1.609	23.432	1.609	8.302	1.609	8.089	1.609	37.98	1.609	17.898	1.609	55.252																					1.509	0.032	1.544	0.042
1.61	0.149	1.61	23.684	1.61	8.51	1.61	8.257	1.61	38.78	1.61	18.336	1.61	56.352																					1.51	0.032	1.545	0.043
1.611	0.15	1.611	23.941	1.611	8.724	1.611	8.433	1.611	39.66	1.611	18.792	1.611	57.472																					1.511	0.032	1.546	0.043
1.612	0.151	1.612	24.189	1.612	8.934	1.612	8.607	1.612	40.44	1.612	19.236	1.612	58.552																					1.512	0.032	1.547	0.043
1.613	0.153	1.613	24.441	1.613	9.17	1.613	8.783	1.613	41.2	1.613	19.692	1.613	59.672																					1.513	0.033	1.548	0.043
1.614	0.154	1.614	24.698	1.614	9.39	1.614	8.973	1.614	41.94	1.614	20.178	1.614	60.792																					1.514	0.033	1.549	0.043
1.615	0.155	1.615	24.955	1.615	9.612	1.615	9.155	1.615	42.7	1.615	20.658	1.615	61.952																					1.515	0.033	1.55	0.043
1.616	0.156	1.616	25.213	1.616	9.844	1.616	9.341	1.616	43.54	1.616	21.141	1.616	63.092																					1.516	0.033	1.551	0.043
1.617	0.158	1.617	25.46	1.617	10.066	1.617	9.537	1.617	44.36	1.617	21.657	1.617	64.152																					1.517	0.034	1.552	0.043
1.618	0.159	1.618	25.717	1.618	10.292	1.618	9.735	1.618	45.1	1.618	22.179	1.618	65.272																					1.518	0.034	1.553	0.044
1.619	0.161	1.619	25.965	1.619	10.534	1.619	9.929	1.619	46.12	1.619	22.701	1.619	66.372																					1.519	0.034	1.554	0.044
1.62	0.162	1.62	26.218	1.62	10.77	1.62	10.137	1.62	46.86	1.62	23.277	1.62	67.512																					1.52	0.035	1.555	0.044
1.621	0.164	1.621	26.47	1.621	11.006	1.621	10.347	1.621	47.54	1.621	23.889	1.621	68.632																					1.521	0.035	1.556	0.044
1.622	0.165	1.622	26.727	1.622	11.244	1.622	10.553	1.622	48.24	1.622	24.504	1.622	69.872																					1.522	0.035	1.557	0.044
1.623	0.166	1.623	26.984	1.623	11.486	1.623	10.765	1.623	48.92	1.623	25.149	1.623	71.332																					1.523	0.035	1.558	0.044
1.624	0.168	1.624	27.228	1.624	11.736	1.624	10.981	1.624	49.62	1.624	25.869	1.624	72.672																					1.524	0.036	1.559	0.044
1.625	0.169	1.625	27.485	1.625	11.98	1.625	11.195	1.625	50.36	1.625	26.619	1.625	73.832																					1.525	0.036	1.56	0.045
1.626	0.171	1.626	27.746	1.626	12.222	1.626	11.415	1.626	51.06	1.626	27.429	1.626	74.992																					1.526	0.036	1.561	0.045
1.627	0.173	1.627	27.994	1.627	12.474	1.627	11.645	1.627	51.8	1.627	28.269	1.627	76.572																					1.527	0.037	1.562	0.045
1.628	0.174	1.628	28.246	1.628	12.734	1.628	11.865	1.628	52.34	1.628	29.109	1.628	77.892																					1.528	0.037	1.563	0.045
1.629	0.176	1.629	28.494	1.629	12.992	1.629	12.085	1.629	52.9	1.629	29.949	1.629	79.052																					1.529	0.037	1.564	0.045
1.63	0.177	1.63	28.751	1.63	13.246	1.63	12.317	1.63	53.8	1.63	30.849	1.63	80.212																					1.53	0.038	1.565	0.045
1.631	0.179	1.631	29.018	1.631	13.504	1.631	12.545	1.631	54.54	1.631	31.689	1.631	81.352																					1.531	0.038	1.566	0.046
1.632	0.181	1.632	29.27	1.632	13.762	1.632	12.775	1.632	55.14	1.632	32.529	1.632	82.472																					1.532	0.038	1.567	0.046
1.633	0.183	1.633	29.527	1.633	14.028	1.633	13.021	1.633	56.32	1.633	33.399	1.633	83.652																					1.533	0.039	1.568	0.046
1.634	0.185	1.634	29.77	1.634	14.29	1.634	13.265	1.634	57	1.634	34.209	1.634	85.052																					1.534	0.039	1.569	0.046
1.635	0.186	1.635	30.009	1.635	14.548	1.635	13.511	1.635	57.62	1.635	35.019	1.635	86.252																					1.535	0.039	1.57	0.046
1.636	0.188	1.636	30.266	1.636	14.802	1.636	13.775	1.636	58.4	1.636	35.829	1.636	87.712																					1.536	0.04	1.571	0.046
1.637	0.19	1.637	30.519	1.637	15.066	1.637	14.047	1.637	59.12	1.637	36.609	1.637	88.932																					1.537	0.04	1.572	0.047
1.638	0.192	1.638	30.771	1.638	15.318	1.638	14.333	1.638	59.5	1.638	37.389	1.638	90.192																					1.538	0.04	1.573	0.047
1.639	0.194	1.639	31.023	1.639	15.582	1.639	14.645	1.639	60.06	1.639	38.169	1.639	91.612																					1.539	0.041	1.574	0.047
1.64	0.196	1.64	31.28	1.64	15.856	1.64	14.985	1.64	60.88	1.64	38.949	1.64	92.772																					1.54	0.041	1.575	0.047
1.641	0.198	1.641	31.528	1.641	16.134	1.641	15.339	1.641	61.84	1.641	39.699	1.641	93.912																					1.541	0.041	1.576	0.047
1.642	0.2	1.642	31.776	1.642	16.412	1.642	15.725	1.642	62.4	1.642	40.479	1.642	95.072																					1.542	0.042	1.577	0.047
1.643	0.202	1.643	32.038	1.643	16.684	1.643	16.139	1.643	62.98	1.643	41.259	1.643	96.072																					1.543	0.042	1.578	0.048
1.644	0.204	1.644	32.286	1.644	16.964	1.644	16.563	1.644	63.96	1.644	42.009	1.644	96.992																					1.544	0.043	1.579	0.048
1.645	0.206	1.645	32.534	1.645	17.226	1.645	16.995	1.645	64.44	1.645	42.759	1.645	98.492																					1.545	0.043	1.58	0.048
1.646	0.209	1.646	32.791	1.646	17.512	1.646	17.439	1.646	65.4	1.646	43.509	1.646	100.212																					1.546	0.043	1.581	0.048
1.647	0.211	1.647	33.043	1.647	17.808	1.647	17.859	1.647	66.4	1.647	44.259	1.647	101.812																					1.547	0.044	1.582	0.048
1.648	0.213	1.648	33.282	1.648	18.086	1.648	18.245	1.648	66.9	1.648	44.979	1.648	102.912																					1.548	0.044	1.583	0.049
1.649	0.215	1.649	33.534	1.649	18.366	1.649	18.611	1.649	69.16	1.649	45.729	1.649	103.992																					1.549	0.045	1.584	0.049
1.65	0.218	1.65	33.787	1.65	18.642	1.65	18.971	1.65	69.38	1.65	46.449	1.65	105.132																					1.55	0.045	1.585	0.049
1.651	0.22	1.651	34.03	1.651	18.95	1.651	19.311	1.651	69.68	1.651	47.169	1.651	106.172																					1.551	0.045	1.586	0.049
1.652	0.223	1.652	34.282	1.652	19.23	1.652	19.631	1.652	70.4	1.652	47.949	1.652	107.132																					1.552	0.046	1.587	0.049
1.653	0.225	1.653	34.553	1.653	19.53	1.653	19.951	1.653	71.66	1.653	48.729	1.653	108.012																					1.553	0.046	1.588	0.049
1.654	0.228	1.654	34.819	1.654	19.87	1.654	20.231	1.654	72.12	1.654	49.479	1.654	108.892																					1.554	0.047	1.589	0.05
1.655	0.23	1.655	35.063	1.655	20.17	1.655	20.531	1.655	73.08	1.655	50.169	1.655	109.872																					1.555	0.047	1.59	0.05
1.656	0.233	1.656	35.311	1.656	20.47	1.656	20.811	1.656	73.68	1.656	50.859	1.656	110.672																					1.556	0.048	1.591	0.05
1.657	0.236	1.657	35.554	1.657	20.77	1.657	21.091	1.657	75.16	1.657	51.579	1.657	111.572																					1.557	0.048	1.592	0.05
1.658	0.238	1.658	35.792	1.658	21.15	1.658	21.371	1.658	77.22	1.658	52.299	1.658	112.432																					1.558	0.049	1.593	0.051
1.659	0.241	1.659	36.036	1.659	21.49	1.659	21.651	1.659	78.1	1.659	53.049	1.659	113.772																					1.559	0.049	1.594	0.051
1.66	0.244	1.66	36.279	1.66	21.83	1.66	21.911	1.66	78.92	1.66	53.769	1.66	115.092																					1.56	0.049	1.595	0.051
1.661	0.247	1.661	36.522	1.661	22.15	1.661	22.171	1.661	79.6	1.661	54.399	1.661	116.012																					1.561	0.05	1.596	0.051
1.662	0.25	1.662	36.766	1.662	22.49	1.662	22.431	1.662	80.1	1.662	55.059	1.662	116.892																					1.562	0.05	1.597	0.052
1.663	0.253	1.663	37	1.663	22.81	1.663	22.691	1.663	80.36	1.663	55.689	1.663	117.992																					1.563	0.051	1.598	0.052
1.664	0.256	1.664	37.243	1.664	23.17	1.664	22.931	1.664	80.78	1.664	56.349	1.664	119.132																					1.564	0.051	1.599	0.052
1.665	0.259	1.665	37.482	1.665	23.47	1.665	23.191	1.665	81.06	1.665	57.039	1.665	120.092																					1.565	0.052	1.6	0.052
1.666	0.262	1.666	37.72	1.666	23.77	1.666	23.471	1.666	81.54	1.666	57.639	1.666	121.332																					1.566	0.052	1.601	0.052
1.667	0.266	1.667	37.968	1.667	24.07	1.667	23.731	1.667	82.16	1.667	58.269	1.667	122.272																					1.567	0.053	1.602	0.053
1.668	0.269	1.668	38.202	1.668	24.35	1.668	23.991	1.668	83.02	1.668	58.899	1.668	123.092																					1.568	0.053	1.603	0.053
1.669	0.272	1.669	38.445	1.669	24.63	1.669	24.251	1.669	83.92	1.669	59.529	1.669	124.032																					1.569	0.054	1.604	0.053
1.67	0.276	1.67	38.68	1.67	24.93	1.67	24.471	1.67	84.26	1.67	60.129	1.67	124.872																					1.57	0.055	1.605	0.053
1.671	0.279	1.671	38.927	1.671	25.21	1.671	24.691	1.671	84.8	1.671	60.699	1.671	125.872																					1.571	0.055	1.606	0.054
1.672	0.283	1.672	39.171	1.672	25.51	1.672	24.951	1.672	84.94	1.672	61.329	1.672	128.112																					1.572	0.056	1.607	0.054
1.673	0.286	1.673	39.396	1.673	25.79	1.673	25.171	1.673	85.52	1.673	61.839	1.673	130.872																					1.573	0.056	1.608	0.054
1.674	0.29	1.674	39.621	1.674	26.09	1.674	25.411	1.674	85.82	1.674	62.319	1.674	131.652																					1.574	0.057	1.609	0.055
1.675	0.294	1.675	39.855	1.675	26.41	1.675	25.671	1.675	86.6	1.675	62.949	1.675	132.472																					1.575	0.057	1.61	0.055
1.676	0.298	1.676	40.089	1.676	26.69	1.676	25.931	1.676	86.4	1.676	63.459	1.676	133.432																					1.576	0.058	1.611	0.055
1.677	0.301	1.677	40.318	1.677	27.05	1.677	26.151	1.677	87.74	1.677	64.059	1.677	134.432																					1.577	0.058	1.612	0.055
1.678	0.305	1.678	40.561	1.678	27.29	1.678	26.371	1.678	88.16	1.678	64.749	1.678	135.672																					1.578	0.059	1.613	0.056
1.679	0.309	1.679	40.8	1.679	27.55	1.679	26.591	1.679	89.46	1.679	65.349	1.679	136.532																					1.579	0.06	1.614	0.056
1.68	0.314	1.68	41.02	1.68	27.83	1.68	26.811	1.68	90.7	1.68	65.859	1.68	136.692																					1.58	0.06	1.615	0.056
1.681	0.318	1.681	41.25	1.681	28.13	1.681	27.051	1.681	90.6	1.681	66.399	1.681	137.492																					1.581	0.061	1.616	0.057
1.682	0.322	1.682	41.47	1.682	28.41	1.682	27.271	1.682	91	1.682	66.999	1.682	138.352																					1.582	0.062	1.617	0.057
1.683	0.326	1.683	41.7	1.683	28.67	1.683	27.531	1.683	91.72	1.683	67.509	1.683	139.432																					1.583	0.062	1.618	0.057
1.684	0.331	1.684	41.938	1.684	28.97	1.684	27.791	1.684	92.46	1.684	68.229	1.684	140.872																					1.584	0.063	1.619	0.058
1.685	0.336	1.685	42.173	1.685	29.49	1.685	27.991	1.685	92.58	1.685	68.679	1.685	142.132																					1.585	0.064	1.62	0.058
1.686	0.34	1.686	42.397	1.686	29.69	1.686	28.171	1.686	92.64	1.686	69.099	1.686	142.792																					1.586	0.064	1.621	0.058
1.687	0.345	1.687	42.618	1.687	29.99	1.687	28.391	1.687	92.46	1.687	69.549	1.687	144.132																					1.587	0.065	1.622	0.059
1.688	0.35	1.688	42.847	1.688	30.27	1.688	28.591	1.688	93.16	1.688	70.059	1.688	145.532																					1.588	0.066	1.623	0.059
1.689	0.354	1.689	43.072	1.689	30.53	1.689	28.771	1.689	93.64	1.689	70.719	1.689	146.392																					1.589	0.067	1.624	0.059
1.69	0.359	1.69	43.288	1.69	30.85	1.69	28.971	1.69	93.64	1.69	71.439	1.69	147.152																					1.59	0.067	1.625	0.06
1.691	0.364	1.691	43.499	1.691	31.13	1.691	29.171	1.691	93.72	1.691	71.979	1.691	149.532																					1.591	0.068	1.626	0.06
1.692	0.369	1.692	43.715	1.692	31.37	1.692	29.371	1.692	94.08	1.692	72.429	1.692	151.312																					1.592	0.069	1.627	0.06
1.693	0.374	1.693	43.931	1.693	31.67	1.693	29.551	1.693	94.5	1.693	72.879	1.693	151.652																					1.593	0.07	1.628	0.061
1.694	0.379	1.694	44.146	1.694	31.91	1.694	29.711	1.694	94.46	1.694	73.389	1.694	151.652																					1.594	0.07	1.629	0.061
1.695	0.384	1.695	44.367	1.695	32.19	1.695	29.891	1.695	94.9	1.695	73.869	1.695	152.852																					1.595	0.071	1.63	0.062
1.696	0.39	1.696	44.582	1.696	32.45	1.696	30.051	1.696	94.92	1.696	74.379	1.696	153.872																					1.596	0.072	1.631	0.062
1.697	0.395	1.697	44.793	1.697	32.63	1.697	30.251	1.697	96.12	1.697	74.799	1.697	155.132																					1.597	0.073	1.632	0.062
1.698	0.401	1.698	45	1.698	32.81	1.698	30.471	1.698	96.06	1.698	75.279	1.698	155.992																					1.598	0.074	1.633	0.063
1.699	0.407	1.699	45.229	1.699	33.05	1.699	30.691	1.699	96.22	1.699	76.119	1.699	156.632																					1.599	0.075	1.634	0.063
1.7	0.412	1.7	45.459	1.7	33.25	1.7	30.871	1.7	97.04	1.7	76.689	1.7	157.812																					1.6	0.076	1.635	0.064
																																		1.601	0.077	1.636	0.064
																																		1.602	0.078	1.637	0.064
																																		1.603	0.079	1.638	0.065
																																		1.604	0.079	1.639	0.065
																																		1.605	0.08	1.64	0.066
																																		1.606	0.081	1.641	0.066
																																		1.607	0.082	1.642	0.067
																																		1.608	0.084	1.643	0.067
																																		1.609	0.085	1.644	0.068
																																		1.61	0.086	1.645	0.068
																																		1.611	0.087	1.646	0.069
																																		1.612	0.088	1.647	0.069
																																		1.613	0.089	1.648	0.07
																																		1.614	0.09	1.649	0.07
																																		1.615	0.091	1.65	0.071
																																		1.616	0.092	1.651	0.071
																																		1.617	0.093	1.652	0.072
																																		1.618	0.094	1.653	0.072
																																		1.619	0.096	1.654	0.073
																																		1.62	0.097	1.655	0.074
																																		1.621	0.098	1.656	0.074
																																		1.622	0.1	1.657	0.075
																																		1.623	0.101	1.658	0.075
																																		1.624	0.102	1.659	0.076
																																		1.625	0.104	1.66	0.077
																																		1.626	0.105	1.661	0.077
																																		1.627	0.106	1.662	0.078
																																		1.628	0.108	1.663	0.079
																																		1.629	0.109	1.664	0.079
																																		1.63	0.111	1.665	0.08
																																		1.631	0.112	1.666	0.081
																																		1.632	0.114	1.667	0.081
																																		1.633	0.115	1.668	0.082
																																		1.634	0.117	1.669	0.083
																																		1.635	0.118	1.67	0.084
																																		1.636	0.12	1.671	0.084
																																		1.637	0.122	1.672	0.085
																																		1.638	0.123	1.673	0.086
																																		1.639	0.125	1.674	0.087
																																		1.64	0.127	1.675	0.088
																																		1.641	0.129	1.676	0.089
																																		1.642	0.13	1.677	0.089
																																		1.643	0.132	1.678	0.09
																																		1.644	0.134	1.679	0.091
																																		1.645	0.136	1.68	0.092
																																		1.646	0.138	1.681	0.093
																																		1.647	0.14	1.682	0.094
																																		1.648	0.141	1.683	0.095
																																		1.649	0.143	1.684	0.096
																																		1.65	0.145	1.685	0.097
																																		1.651	0.147	1.686	0.098
																																		1.652	0.149	1.687	0.099
																																		1.653	0.152	1.688	0.1
																																		1.654	0.154	1.689	0.101
																																		1.655	0.156	1.69	0.102
																																		1.656	0.158	1.691	0.103
																																		1.657	0.16	1.692	0.104
																																		1.658	0.163	1.693	0.105
																																		1.659	0.165	1.694	0.106
																																		1.66	0.168	1.695	0.108
																																		1.661	0.17	1.696	0.109
																																		1.662	0.172	1.697	0.11
																																		1.663	0.175	1.698	0.111
																																		1.664	0.178	1.699	0.113
																																		1.665	0.18	1.7	0.114
																																		1.666	0.183	1.701	0.115
																																		1.667	0.186	1.702	0.116
																																		1.668	0.188	1.703	0.118
																																		1.669	0.191	1.704	0.119
																																		1.67	0.194	1.705	0.12
																																		1.671	0.197	1.706	0.122
																																		1.672	0.2	1.707	0.123
																																		1.673	0.203	1.708	0.125
																																		1.674	0.206	1.709	0.126
																																		1.675	0.209	1.71	0.128
																																		1.676	0.212	1.711	0.129
																																		1.677	0.215	1.712	0.131
																																		1.678	0.218	1.713	0.133
																																		1.679	0.222	1.714	0.134
																																		1.68	0.225	1.715	0.136
																																		1.681	0.228	1.716	0.137
																																		1.682	0.232	1.717	0.139
																																		1.683	0.235	1.718	0.141
																																		1.684	0.239	1.719	0.143
																																		1.685	0.243	1.72	0.145
																																		1.686	0.246	1.721	0.147
																																		1.687	0.25	1.722	0.148
																																		1.688	0.254	1.723	0.15
																																		1.689	0.258	1.724	0.152
																																		1.69	0.262	1.725	0.154
																																		1.691	0.266	1.726	0.156
																																		1.692	0.27	1.727	0.158
																																		1.693	0.273	1.728	0.161
																																		1.694	0.278	1.729	0.163
																																		1.695	0.282	1.73	0.165
																																		1.696	0.286	1.731	0.167
																																		1.697	0.291	1.732	0.169
																																		1.698	0.295	1.733	0.172
																																		1.699	0.299	1.734	0.174
																																		1.7	0.304	1.735	0.176
																																		1.701	0.308	1.736	0.178
																																		1.702	0.313	1.737	0.181
																																		1.703	0.318	1.738	0.183
																																		1.704	0.323	1.739	0.186
																																		1.705	0.328	1.74	0.189
																																		1.706	0.333	1.741	0.191
																																		1.707	0.338	1.742	0.194
																																		1.708	0.343	1.743	0.196
																																		1.709	0.348	1.744	0.199
																																		1.71	0.353	1.745	0.202
																																		1.711	0.358	1.746	0.205
																																		1.712	0.363	1.747	0.208
																																		1.713	0.368	1.748	0.211
																																		1.714	0.374	1.749	0.214
																																		1.715	0.38	1.75	0.217
																																		1.716	0.385	1.751	0.22
																																		1.717	0.391	1.752	0.223
																																		1.718	0.397	1.753	0.227
																																		1.719	0.403	1.754	0.23
																																		1.72	0.409	1.755	0.233
																																		1.721	0.415	1.756	0.237
																																		1.722	0.422	1.757	0.24
																																		1.723	0.428	1.758	0.244
																																		1.724	0.434	1.759	0.247
																																		1.725	0.441	1.76	0.251
																																		1.726	0.448	1.761	0.255
																																		1.727	0.454	1.762	0.258
																																		1.728	0.461	1.763	0.262
																																		1.729	0.468	1.764	0.266
																																		1.73	0.475	1.765	0.27
																																		1.731	0.482	1.766	0.274
																																		1.732	0.489	1.767	0.278
																																		1.733	0.497	1.768	0.282
																																		1.734	0.504	1.769	0.287
																																		1.735	0.512	1.77	0.291
																																		1.736	0.519	1.771	0.295
																																		1.737	0.527	1.772	0.3
																																		1.738	0.535	1.773	0.304
																																		1.739	0.543	1.774	0.309
																																		1.74	0.55	1.775	0.313
																																		1.741	0.559	1.776	0.318
																																		1.742	0.567	1.777	0.323
																																		1.743	0.576	1.778	0.328
																																		1.744	0.584	1.779	0.333
																																		1.745	0.593	1.78	0.338
																																		1.746	0.601	1.781	0.343
																																		1.747	0.61	1.782	0.348
																																		1.748	0.619	1.783	0.353
																																		1.749	0.628	1.784	0.358
																																		1.75	0.637	1.785	0.364
																																		1.751	0.646	1.786	0.369
																																		1.752	0.655	1.787	0.375
																																		1.753	0.665	1.788	0.381
																																		1.754	0.674	1.789	0.387
																																		1.755	0.684	1.79	0.392
																																		1.756	0.694	1.791	0.397
																																		1.757	0.704	1.792	0.403
																																		1.758	0.714	1.793	0.409
																																		1.759	0.725	1.794	0.415
																																		1.76	0.736	1.795	0.422
																																		1.761	0.746	1.796	0.428
																																		1.762	0.757	1.797	0.435
																																		1.763	0.767	1.798	0.442
																																		1.764	0.778	1.799	0.448
																																		1.765	0.789	1.8	0.455
																																		1.766	0.8	1.801	0.462
																																		1.767	0.811	1.802	0.469
																																		1.768	0.823	1.803	0.476
																																		1.769	0.834	1.804	0.483
																																		1.77	0.845	1.805	0.49
																																		1.771	0.857	1.806	0.498
																																		1.772	0.869	1.807	0.505
																																		1.773	0.881	1.808	0.513
																																		1.774	0.893	1.809	0.521
																																		1.775	0.905	1.81	0.528
																																		1.776	0.917	1.811	0.536
																																		1.777	0.929	1.812	0.544
																																		1.778	0.941	1.813	0.552
																																		1.779	0.954	1.814	0.56
																																		1.78	0.966	1.815	0.569
																																		1.781	0.979	1.816	0.577
																																		1.782	0.992	1.817	0.586
																																		1.783	1.005	1.818	0.594
																																		1.784	1.018	1.819	0.603
																																		1.785	1.031	1.82	0.612
																																		1.786	1.045	1.821	0.621
																																		1.787	1.058	1.822	0.63
																																		1.788	1.072	1.823	0.639
																																		1.789	1.085	1.824	0.649
																																		1.79	1.099	1.825	0.658
																																		1.791	1.112	1.826	0.667
																																		1.792	1.126	1.827	0.677
																																		1.793	1.14	1.828	0.687
																																		1.794	1.154	1.829	0.697
																																		1.795	1.168	1.83	0.707
																																		1.796	1.182	1.831	0.717
																																		1.797	1.196	1.832	0.727
																																		1.798	1.21	1.833	0.737
																																		1.799	1.225	1.834	0.748
																																		--	--	1.835	0.758
																																		--	--	1.836	0.769
																																		--	--	1.837	0.781
																																		--	--	1.838	0.791
																																		--	--	1.839	0.802
																																		--	--	1.84	0.813
																																		--	--	1.841	0.825
																																		--	--	1.842	0.836
																																		--	--	1.843	0.847
																																		--	--	1.844	0.859
																																		--	--	1.845	0.87
																																		--	--	1.846	0.882
																																		--	--	1.847	0.894
																																		--	--	1.848	0.906
																																		--	--	1.849	0.918
																																		--	--	1.85	0.913

## Sheet: Fig.3
Fig. 3a										Fig. 3b								Fig. 3c									Fig. 3d								Fig. 3e								Fig. 3f
	OCP	1.0 V	1.2 V	1.4 V	1.5 V	1.6 V	1.2 V reversely	1.4 V reversely			OCP	1.0 V	1.2 V	1.4 V	1.5 V	1.6 V			PtO2	Ex-situ	OCP	1.2 V	1.4 V	1.5 V	1.6 V			Ex-situ	OCP	1.2 V	1.4 V	1.5 V	1.6 V			Ex-situ	OCP	1.2 V	1.4 V	1.5 V	1.6 V			Ex-situ	OCP	1.2 V	1.4 V	1.5 V	1.6 V
1122.52	0.01745	-0.00208	0.00901	0.00689	0.00249	0.00056	0.01141	0.01194		1122.52	-3e-05	-0.000125	3e-05	8e-05	0.00011	-0.0002		11550.3	0.037	0.06869	0.07739	0.07448	0.07489	0.07882	0.08971		0	0.23843	0.51702	0.54728	0.7542	0.5195	0.2062		7700.07	0.10514	0.10807	0.10803	0.10929	0.09901	0.09403		0	0.03748	0.00599	0.04266	0.16134	0.14856	0.22783
1118.66	0.01729	-0.00215	0.00895	0.00683	0.00257	0.00073	0.01133	0.01181		1118.66	-3.5e-05	-0.00015	2e-05	7e-05	0.00012	-0.00019		11550.9	0.042	0.07348	0.0813	0.07999	0.08045	0.08523	0.09591		0.03068	0.2748	0.51962	0.54187	0.74207	0.54304	0.21201		7700.67	0.10679	0.11244	0.11234	0.11236	0.10293	0.10001		0.03068	0.03823	0.00955	0.04236	0.15801	0.14562	0.29237
1114.81	0.01712	-0.00221	0.00889	0.00676	0.00258	0.00081	0.01123	0.01165		1114.81	-4.5e-05	-0.000165	5e-05	9.5e-05	0.00016	-0.00018		11551.5	0.046	0.07818	0.08691	0.08623	0.08672	0.09032	0.10037		0.06136	0.35636	0.52581	0.52594	0.70608	0.6023	0.22818		7701.27	0.11558	0.11965	0.11746	0.12045	0.10767	0.10541		0.06136	0.04026	0.01557	0.04132	0.14858	0.13743	0.34784
1110.95	0.01698	-0.00228	0.00881	0.00664	0.00255	0.00079	0.01112	0.01143		1110.95	-1e-05	-0.000165	0.0001	0.000135	0.00016	-0.00017		11552.1	0.05	0.08403	0.09068	0.09302	0.09423	0.09662	0.11088		0.09204	0.44584	0.53139	0.50047	0.64756	0.67372	0.25167		7701.87	0.1181	0.1219	0.12374	0.12628	0.11037	0.11207		0.09204	0.04297	0.02119	0.03915	0.13484	0.12603	0.39154
1107.09	0.01684	-0.00237	0.00869	0.00649	0.00247	0.00068	0.01103	0.01116		1107.09	3.5e-05	-0.000145	0.00013	0.000155	0.0001	-0.00018		11552.7	0.055	0.09085	0.09839	0.09824	0.09841	0.10259	0.12597		0.12272	0.52275	0.53134	0.46755	0.56923	0.73582	0.2791		7702.48	0.12689	0.13226	0.13152	0.12969	0.11893	0.11687		0.12272	0.04564	0.02559	0.03534	0.12012	0.11504	0.42128
1103.23	0.01672	-0.00245	0.00862	0.00637	0.00239	0.00061	0.01094	0.01092		1103.23	3.5e-05	-0.000125	0.000125	0.00014	5e-05	-0.00023		11553.3	0.058	0.09891	0.10521	0.10728	0.10623	0.11047	0.12724		0.1534	0.57623	0.5216	0.43123	0.47652	0.77368	0.30759		7703.08	0.13414	0.13803	0.13825	0.13594	0.12635	0.12216		0.1534	0.04749	0.02833	0.02943	0.10948	0.10925	0.43554
1099.38	0.01663	-0.00251	0.00858	0.00633	0.00239	0.00073	0.01089	0.01081		1099.38	-5e-06	-0.000135	0.000105	0.00012	6e-05	-0.00028		11553.9	0.066	0.10529	0.11509	0.11244	0.11442	0.11772	0.13783		0.18408	0.60023	0.50075	0.39853	0.38105	0.77868	0.33487		7703.67	0.14067	0.14418	0.14339	0.14405	0.13085	0.12867		0.18408	0.0478	0.02916	0.02116	0.10838	0.11241	0.43373
1095.52	0.01656	-0.00258	0.00853	0.00642	0.00256	0.00113	0.01083	0.01085		1095.52	-3e-05	-0.00015	8.5e-05	0.00012	0.00014	-0.00022		11554.5	0.072	0.11422	0.12116	0.12323	0.12286	0.12519	0.15418		0.21476	0.5922	0.47165	0.37996	0.30964	0.74832	0.35917		7704.27	0.14726	0.15234	0.15258	0.15204	0.13798	0.13401		0.21476	0.04597	0.02797	0.01056	0.11858	0.12407	0.4165
1091.66	0.01647	-0.00263	0.00846	0.00662	0.00285	0.00168	0.01079	0.01094		1091.66	-3.5e-05	-0.00013	6e-05	0.000135	0.00023	-0.00013		11555.2	0.079	0.12235	0.13212	0.13306	0.13316	0.13499	0.15769		0.24544	0.55306	0.44351	0.38702	0.30865	0.68722	0.37907		7704.89	0.15493	0.16232	0.16211	0.15956	0.14453	0.14049		0.24544	0.04163	0.02483	0.00395	0.13645	0.1399	0.38639
1087.8	0.01635	-0.00267	0.00844	0.00681	0.00311	0.00217	0.01074	0.011		1087.8	-4e-05	-0.000105	6e-05	0.000145	0.00029	-0.0001		11555.7	0.09	0.13649	0.14417	0.14428	0.14415	0.1465	0.17609		0.27612	0.48825	0.43281	0.42548	0.39497	0.6106	0.39345		7705.47	0.1639	0.17029	0.16993	0.17002	0.15127	0.15048		0.27612	0.03482	0.02013	0.01795	0.15641	0.15473	0.34895
1083.94	0.01621	-0.00272	0.00843	0.00686	0.00324	0.00241	0.01067	0.01094		1083.94	-4e-05	-0.000125	9.5e-05	0.00016	0.0003	-0.00011		11556.3	0.1	0.14646	0.15387	0.15572	0.15712	0.15722	0.19401		0.3068	0.41077	0.4584	0.49141	0.53375	0.55072	0.40135		7706.08	0.1766	0.17947	0.17971	0.17941	0.16427	0.15962		0.3068	0.02674	0.01509	0.03385	0.17375	0.16419	0.31472
1080.09	0.01607	-0.0028	0.00836	0.00676	0.00323	0.0024	0.01055	0.01075		1080.09	-2.5e-05	-0.00017	0.000135	0.000185	0.00027	-0.00012		11556.9	0.107	0.16216	0.1669	0.17273	0.17058	0.17429	0.20152		0.33748	0.34817	0.52851	0.57492	0.69356	0.55569	0.40204		7706.67	0.18673	0.1927	0.1921	0.18867	0.17466	0.1694		0.33748	0.02212	0.01332	0.05005	0.18514	0.16504	0.30057
1076.23	0.01593	-0.0029	0.00823	0.0066	0.00314	0.00227	0.01043	0.01053		1076.23	-1e-05	-0.0002	0.00015	0.0002	0.00023	-0.00013		11557.5	0.116	0.174	0.18163	0.18776	0.18661	0.19004	0.22131		0.36816	0.34455	0.63539	0.66535	0.85705	0.65398	0.39499		7707.27	0.20335	0.20561	0.2051	0.20598	0.18756	0.17858		0.36816	0.02876	0.01871	0.06548	0.1884	0.15515	0.32338
1072.37	0.01577	-0.00301	0.00808	0.00642	0.00303	0.00212	0.01031	0.01032		1072.37	-3e-05	-0.000205	0.00014	0.000195	0.00026	-0.0001		11558	0.13	0.19268	0.19776	0.20482	0.20482	0.20722	0.24359		0.39884	0.42088	0.76379	0.75329	1.01319	0.8255	0.37994		7707.87	0.2202	0.22625	0.22252	0.22199	0.207	0.19293		0.39884	0.04465	0.02878	0.07905	0.18242	0.13395	0.38606
1068.52	0.01557	-0.00315	0.00794	0.00622	0.0029	0.00194	0.01018	0.0101		1068.52	-5.5e-05	-0.000185	0.000135	0.00019	0.00033	-2e-05		11558.8	0.145	0.21079	0.22087	0.22366	0.22609	0.22948	0.27228		0.42951	0.54868	0.89865	0.83065	1.15346	1.03289	0.35703		7708.47	0.24643	0.25193	0.25065	0.24784	0.23366	0.2104		0.42951	0.0643	0.04091	0.08967	0.16744	0.10441	0.47769
1064.66	0.01532	-0.0033	0.00781	0.00603	0.00276	0.00174	0.01003	0.00984		1064.66	-6e-05	-0.00015	0.000125	0.000195	0.00037	4e-05		11559.3	0.166	0.23772	0.24529	0.2502	0.24756	0.25192	0.29701		0.46019	0.69374	1.027	0.89058	1.27066	1.24604	0.32711		7709.07	0.28759	0.29224	0.29091	0.28541	0.26828	0.24528		0.46019	0.08478	0.05403	0.09642	0.14574	0.08158	0.5853
1060.8	0.01508	-0.00345	0.00769	0.00588	0.00266	0.00157	0.00988	0.00957		1060.8	-5e-05	-0.00012	9e-05	0.00017	0.0004	6e-05		11560	0.189	0.26209	0.26996	0.27452	0.2745	0.28113	0.33585		0.49087	0.83377	1.13785	0.92742	1.35867	1.44276	0.29239		7709.67	0.34224	0.34459	0.3454	0.33901	0.32004	0.28928		0.49087	0.10409	0.06762	0.09861	0.12376	0.10171	0.69886
1056.94	0.0149	-0.00359	0.00759	0.00578	0.0026	0.00151	0.00974	0.00935		1056.94	-5.5e-05	-0.00012	6.5e-05	0.000125	0.00041	1e-05		11560.5	0.216	0.29655	0.30188	0.30736	0.30565	0.30914	0.36841		0.52155	0.95391	1.22197	0.93695	1.41257	1.60571	0.25777		7710.27	0.38549	0.39126	0.39221	0.39351	0.37386	0.34229		0.52155	0.12038	0.08131	0.09602	0.11523	0.16723	0.81089
1053.09	0.01474	-0.00372	0.00751	0.0057	0.00257	0.00154	0.0096	0.0092		1053.09	-5.5e-05	-0.000125	7.5e-05	0.000115	0.00034	-9e-05		11561	0.265	0.32519	0.33314	0.34125	0.33907	0.34003	0.41663		0.55223	1.04321	1.27192	0.91677	1.42881	1.72108	0.23316		7710.89	0.39431	0.40325	0.40802	0.42034	0.41035	0.37635		0.55223	0.13193	0.09485	0.0892	0.13479	0.25584	0.91548
1049.23	0.01451	-0.00386	0.0074	0.00562	0.00258	0.00158	0.00946	0.00904		1049.23	-1.5e-05	-0.00012	0.000125	0.00014	0.00024	-0.00021		11561.7	0.299	0.36455	0.38413	0.38844	0.38586	0.38774	0.4649		0.58291	1.09345	1.28233	0.86703	1.40565	1.77814	0.23404		7711.47	0.37626	0.3842	0.39133	0.40982	0.4089	0.37707		0.58291	0.13716	0.10802	0.0802	0.18006	0.3572	1.00779
1045.37	0.01423	-0.004	0.00728	0.00551	0.0026	0.00161	0.00929	0.00886		1045.37	2.5e-05	-0.00011	0.000165	0.00019	0.00021	-0.00025		11562.3	0.331	0.42098	0.43452	0.43322	0.43291	0.43434	0.52338		0.61359	1.09896	1.25029	0.79164	1.34341	1.76942	0.27236		7712.08	0.35784	0.36577	0.37201	0.3881	0.39167	0.35902		0.61359	0.13475	0.12063	0.07378	0.23919	0.46566	1.08383
1041.51	0.01394	-0.00416	0.00716	0.00541	0.0026	0.00164	0.00911	0.00865		1041.51	3e-05	-8e-05	0.000155	0.000215	0.00024	-0.00021		11562.9	0.379	0.48139	0.49525	0.49329	0.4917	0.50046	0.61088		0.64427	1.05671	1.17589	0.70062	1.24508	1.69101	0.34639		7712.67	0.35503	0.36265	0.36923	0.38153	0.38079	0.34946		0.64427	0.12395	0.13253	0.07745	0.30324	0.57649	1.14041
1037.66	0.01364	-0.00433	0.00702	0.00532	0.0026	0.00166	0.00894	0.00842		1037.66	3e-05	-4.5e-05	9e-05	0.000195	0.00024	-0.00016		11563.5	0.453	0.55825	0.55646	0.56815	0.56389	0.57359	0.69205		0.67495	0.9667	1.0631	0.61458	1.11713	1.54291	0.44765		7713.28	0.36041	0.36979	0.37665	0.38639	0.37982	0.34764		0.67495	0.10497	0.14357	0.09561	0.36616	0.68504	1.17515
1033.8	0.01335	-0.0045	0.00686	0.00523	0.0026	0.0017	0.00877	0.00818		1033.8	5.5e-05	-3.5e-05	5e-05	0.00018	0.00017	-0.00014		11564.1	0.579	0.63906	0.6515	0.66118	0.65151	0.64957	0.80349		0.70563	0.83256	0.92154	0.56898	0.97092	1.32961	0.56941		7713.88	0.37511	0.38666	0.39369	0.39865	0.38679	0.35251		0.70563	0.08074	0.15367	0.12554	0.42322	0.78664	1.18651
1029.94	0.01306	-0.00466	0.00668	0.00514	0.00259	0.0018	0.00858	0.00794		1029.94	6.5e-05	-5e-05	9e-05	0.000215	0.0001	-9e-05		11564.7	0.707	0.74121	0.7418	0.75246	0.74808	0.74893	0.91776		0.73631	0.66342	0.77041	0.60189	0.8256	1.0613	0.70763		7714.46	0.4013	0.41156	0.41653	0.41696	0.4009	0.36433		0.73631	0.06326	0.16284	0.16237	0.47035	0.87664	1.17383
1026.08	0.01277	-0.00483	0.0065	0.00506	0.00261	0.00191	0.00838	0.00772		1026.08	6e-05	-7e-05	0.000135	0.000265	0.00012	-4e-05		11565.3	0.905	0.8618	0.85814	0.88023	0.8627	0.8553	1.0844		0.76699	0.48055	0.64614	0.71865	0.71185	0.75847	0.85984		7715.08	0.43576	0.4452	0.44832	0.44111	0.42241	0.3826		0.76699	0.0784	0.17128	0.20227	0.50402	0.95059	1.13735
1022.23	0.01247	-0.005	0.00634	0.00499	0.00264	0.002	0.00818	0.0075		1022.23	4e-05	-8.5e-05	0.000135	0.00028	0.0002	1e-05		11565.9	1.225	0.98317	0.98375	1.01598	1.00306	0.97132	1.23227		0.79767	0.34471	0.60498	0.89046	0.66856	0.47586	1.02435		7715.66	0.4768	0.48428	0.48557	0.4741	0.44971	0.40935		0.79767	0.12552	0.17941	0.24234	0.52119	1.0044	1.07819
1018.37	0.01215	-0.00517	0.00618	0.00486	0.0026	0.00198	0.00796	0.00719		1018.37	5e-06	-7.5e-05	0.000105	0.00028	0.00028	7e-05		11566.5	1.576	1.10796	1.12266	1.14085	1.13897	1.15639	1.38453		0.82835	0.37941	0.68131	1.08498	0.71553	0.40246	1.19979		7716.28	0.52974	0.53512	0.53611	0.52053	0.49202	0.44659		0.82835	0.18771	0.18805	0.28019	0.51944	1.03454	0.99837
1014.51	0.01183	-0.00536	0.00604	0.00465	0.00249	0.00186	0.00775	0.00681		1014.51	-4e-05	-7.5e-05	8.5e-05	0.000285	0.0003	0.0001		11567	1.839	1.25776	1.27379	1.28243	1.29403	1.31316	1.56349		0.85903	0.56901	0.8426	1.27762	0.82977	0.64448	1.38492		7716.87	0.58894	0.59262	0.59147	0.56993	0.5401	0.48782		0.85903	0.25689	0.19836	0.31384	0.49704	1.03823	0.90073
1010.65	0.01152	-0.00556	0.0059	0.0044	0.00232	0.00169	0.00755	0.00641		1010.65	-4.5e-05	-9.5e-05	5e-05	0.00028	0.00027	5e-05		11567.7	2.097	1.37171	1.4117	1.44694	1.44986	1.49107	1.70032		0.88971	0.80429	1.03476	1.44963	0.96997	0.97985	1.57853		7717.46	0.65246	0.65322	0.64977	0.62598	0.59301	0.53561		0.88971	0.32856	0.21183	0.34166	0.45307	1.01364	0.78896
1006.8	0.01121	-0.00575	0.00572	0.00414	0.00215	0.00154	0.00735	0.00602		1006.8	-1e-05	-0.000105	5e-06	0.000245	0.00024	-4e-05		11568.3	2.395	1.50827	1.5323	1.57077	1.58925	1.66813	1.84726		0.92039	1.03533	1.2189	1.58578	1.10247	1.30738	1.77938		7718.08	0.71966	0.71884	0.71349	0.68615	0.65145	0.58938		0.92039	0.39898	0.23001	0.36255	0.38744	0.96011	0.66766
1002.94	0.01089	-0.00594	0.00553	0.00389	0.00202	0.00139	0.00713	0.00565		1002.94	3.5e-05	-0.0001	-5e-06	0.00022	0.00018	-0.00011		11568.9	2.58	1.59924	1.63514	1.67585	1.69704	1.81727	1.94015		0.95107	1.23781	1.36909	1.67335	1.20418	1.5897	1.98618		7718.66	0.78183	0.77893	0.77178	0.74231	0.70638	0.641		0.95107	0.46464	0.25421	0.376	0.30106	0.87841	0.54257
999.081	0.01059	-0.00612	0.00535	0.00368	0.00191	0.00124	0.00692	0.00532		999.081	4e-05	-9.5e-05	5.5e-05	0.00026	0.00012	-0.00018		11569.5	2.468	1.65711	1.69263	1.73552	1.77837	1.93308	2.00718		0.98175	1.39516	1.46647	1.70214	1.25941	1.80365	2.19758		7719.28	0.84183	0.83759	0.82861	0.79787	0.76248	0.69271		0.98175	0.52219	0.28515	0.38233	0.19616	0.7713	0.42143
																		11570.1	2.198	1.66582	1.70397	1.75391	1.78601	1.97149	2.01966		1.01243	1.4947	1.49662	1.66509	1.25828	1.93246	2.41214		7719.87	0.88832	0.8836	0.8746	0.8437	0.80865	0.73661		1.01243	0.56856	0.32287	0.38288	0.08006	0.64465	0.31628
																		11570.8	1.845	1.63426	1.66787	1.71557	1.75721	1.94918	1.9769		1.04311	1.52744	1.44893	1.55966	1.19726	1.9654	2.6284		7720.47	0.92611	0.92131	0.91025	0.88118	0.84884	0.77554		1.04311	0.60109	0.36677	0.3802	0.08145	0.5108	0.24775
																		11571.3	1.456	1.54609	1.57685	1.62958	1.66328	1.857	1.88032		1.07379	1.48904	1.31705	1.39106	1.08282	1.90012	2.84479		7721.07	0.9544	0.94899	0.93887	0.91098	0.88103	0.8059		1.07379	0.61776	0.41576	0.37812	0.22118	0.398	0.23842
																		11571.9	1.231	1.45316	1.48869	1.52888	1.5536	1.73104	1.78025		1.10447	1.38238	1.10095	1.18039	0.9418	1.74844	3.05973		7721.67	0.97672	0.97116	0.96059	0.93456	0.90833	0.8303		1.10447	0.61737	0.46842	0.38138	0.37272	0.36366	0.27954
																		11572.4	1.118	1.3554	1.36873	1.41443	1.424	1.58399	1.66086		1.13515	1.22354	0.81486	0.98674	0.84509	1.55	3.27159		7722.27	0.99563	0.99063	0.98061	0.95572	0.93197	0.85319		1.13515	0.59982	0.52315	0.39461	0.52617	0.44715	0.33903
																		11573.2	1.004	1.25992	1.26461	1.29434	1.29944	1.40907	1.53403		1.16583	1.05643	0.53177	0.94033	0.91335	1.40078	3.47872		7722.88	1.01354	1.00861	0.99927	0.97542	0.95467	0.87472		1.16583	0.56648	0.57825	0.42077	0.67598	0.60792	0.39551
																		11573.7	0.885	1.14432	1.16744	1.17223	1.18625	1.27072	1.4186		1.1965	0.97803	0.55291	1.16461	1.20598	1.46334	3.67946		7723.46	1.02847	1.02377	1.01468	0.99268	0.97414	0.89334		1.1965	0.52077	0.632	0.46001	0.81701	0.79876	0.43928
																		11574.3	0.808	1.07383	1.079	1.10231	1.10028	1.15642	1.33603		1.22718	1.11165	0.9948	1.61826	1.66935	1.8415	3.87214		7724.06	1.04034	1.03604	1.0279	1.00628	0.99177	0.90996		1.22718	0.46916	0.68275	0.50994	0.94445	0.99527	0.46624
																		11574.9	0.774	1.0098	1.01547	1.0286	1.01585	1.05072	1.2674		1.25786	1.47417	1.60586	2.20652	2.24072	2.47997	4.05513		7724.67	1.04825	1.04538	1.03734	1.01725	1.00575	0.92355		1.25786	0.42259	0.72897	0.56658	1.05388	1.18403	0.47528
																		11575.4	0.75	0.95854	0.97141	0.966	0.95919	0.96881	1.21606		1.28854	1.98984	2.29551	2.87083	2.88016	3.28323	4.22684		7725.27	1.05278	1.05013	1.04328	1.02499	1.01659	0.93433		1.28854	0.397	0.76934	0.62553	1.14144	1.356	0.46739
																		11576.1	0.737	0.92803	0.92184	0.92787	0.91865	0.91204	1.17058		1.31922	2.59335	3.02909	3.57561	3.55969	4.18309	4.38571		7725.87	1.05423	1.05234	1.04654	1.03055	1.02493	0.944		1.31922	0.40807	0.80278	0.68259	1.20399	1.50431	0.4456
																		11576.6	0.733	0.89976	0.89877	0.89964	0.88952	0.86785	1.14168		1.3499	3.24271	3.78161	4.29403	4.25588	5.13133	4.53027		7726.48	1.05377	1.05305	1.04802	1.03471	1.03193	0.95172		1.3499	0.4598	0.82854	0.734	1.23923	1.62365	0.41531
																		11577.4	0.733	0.88241	0.88207	0.88267	0.86624	0.84658	1.1216		1.38058	3.90734	4.53007	5.00266	4.94699	6.08878	4.65914		7727.07	1.05277	1.05228	1.04834	1.03777	1.03729	0.95854		1.38058	0.54223	0.84623	0.77663	1.24581	1.71003	0.38492
																		11577.9	0.732	0.87291	0.87322	0.87225	0.85516	0.83344	1.11017		1.41126	4.56159	5.25207	5.67978	5.61224	7.02053	4.77103		7727.68	1.05045	1.05093	1.04799	1.04007	1.04237	0.96479		1.41126	0.64107	0.85579	0.80799	1.22337	1.76083	0.36586
																		11578.5	0.736	0.86832	0.86632	0.86501	0.84964	0.82743	1.10691		1.44194	5.18247	5.92591	6.30508	6.23177	7.89451	4.86477		7728.27	1.04766	1.04925	1.04719	1.04149	1.04655	0.98375		1.44194	0.74435	0.85757	0.82628	1.17262	1.77474	0.36979
																		11579.1	0.742	0.86663	0.86506	0.86352	0.85013	0.82484	1.1029		1.47262	5.74908	6.53109	6.85987	6.78703	8.68131	4.93932		7728.87	1.0446	1.04644	1.04582	1.04269	1.05035	0.98913		1.47262	0.84317	0.85224	0.83042	1.09528	1.75184	0.40228
																		11579.7	0.75	0.8667	0.86682	0.86696	0.84908	0.8258	1.10516		1.5033	6.2427	7.04897	7.3275	7.26118	9.35471	4.99382		7729.47	1.04028	1.04303	1.04377	1.04328	1.05335	0.99663		1.5033	0.9309	0.84075	0.82007	0.99409	1.69354	0.45943
																		11580.3	0.761	0.86899	0.87024	0.86573	0.85123	0.82545	1.10748		1.53398	6.64711	7.46329	7.69378	7.63963	9.89229	5.02751		7730.08	1.03593	1.03877	1.04101	1.04363	1.05569	1.00439		1.53398	1.00259	0.82423	0.7956	0.87268	1.6025	0.53204
																		11580.9	0.77	0.87021	0.86917	0.86981	0.85231	0.82802	1.10936		1.56466	6.94907	7.76084	7.94747	7.91048	10.2761	5.03985		7730.67	1.03123	1.03417	1.03765	1.0428	1.05713	1.01179		1.56466	1.05462	0.80386	0.75812	0.73554	1.4826	0.61086
																		11581.5	0.775	0.87281	0.87215	0.87223	0.85398	0.82943	1.11008		1.59534	7.13865	7.93186	8.08059	8.06493	10.4931	5.03046		7731.29	1.02563	1.02912	1.03257	1.04065	1.05734	1.01378		1.59534	1.08452	0.78076	0.70942	0.58793	1.33871	0.68852
																		11582.1	0.777	0.87371	0.87554	0.87571	0.85516	0.83079	1.1119		1.62602	7.20954	7.97041	8.08874	8.09755	10.5358	4.99915		7731.87	1.02088	1.024	1.02778	1.03766	1.05554	1.01327		1.62602	1.09095	0.7558	0.65192	0.43607	1.17655	0.75949
																		11582.7	0.778	0.87525	0.87463	0.87506	0.8596	0.83382	1.11387		1.6567	7.15929	7.8746	7.97124	8.0065	10.4023	4.94591		7732.48	1.01516	1.01835	1.02178	1.03337	1.05174	1.0108		1.6567	1.07358	0.7295	0.58864	0.28824	1.00252	0.81976
																		11583.3	0.781	0.87769	0.87731	0.87876	0.86227	0.83747	1.11658		1.68738	6.98931	7.64667	7.73116	7.79362	10.0964	4.87094		7733.06	1.01044	1.01363	1.01642	1.02786	1.04666	1.00606		1.68738	1.03311	0.70193	0.52311	0.16179	0.82342	0.86652
																		11583.9	0.79	0.87979	0.88099	0.88126	0.86549	0.84294	1.11716		1.71806	6.70484	7.29291	7.37524	7.46432	9.62771	4.77464		7733.67	1.00642	1.00896	1.01101	1.02257	1.04063	1.00084		1.71806	0.97112	0.67274	0.45926	0.12087	0.64632	0.89798
																		11584.5	0.804	0.88028	0.88226	0.88454	0.87018	0.84821	1.11855		1.74874	6.31471	6.82343	6.91365	7.02748	9.01062	4.65761		7734.3	1.00256	1.00488	1.00612	1.01673	1.03448	0.9948		1.74874	0.89	0.64119	0.4012	0.19537	0.47845	0.91331
																		11585.1	0.82	0.88317	0.88354	0.88771	0.87468	0.85524	1.11834		1.77942	5.83105	6.25179	6.35966	6.4951	8.2644	4.52064		7734.87	0.99963	1.00155	1.00263	1.01245	1.02892	0.99006		1.77942	0.79281	0.60631	0.35275	0.28834	0.32752	0.91256
																		11585.7	0.845	0.88491	0.88463	0.89178	0.87793	0.86689	1.12471		1.8101	5.26879	5.59458	5.72916	5.88192	7.41215	4.36472		7735.49	0.99695	0.99854	0.99922	1.00854	1.02421	0.98469		1.8101	0.68314	0.56708	0.31649	0.36695	0.20327	0.89658
																		11586.3	0.871	0.88789	0.88955	0.89554	0.88333	0.87308	1.12476		1.84078	4.64515	4.87074	5.04015	5.20491	6.48005	4.19105		7736.1	0.99475	0.99602	0.99661	1.00538	1.01969	0.98195		1.84078	0.56497	0.52258	0.2926	0.4232	0.12376	0.867
																		11586.9	0.887	0.89345	0.8953	0.90174	0.88859	0.8832	1.12789		1.87146	3.97902	4.10096	4.3121	4.4827	5.4964	4.00098		7736.68	0.99317	0.99437	0.99493	1.00302	1.01651	0.97997		1.87146	0.44254	0.47219	0.27828	0.45415	0.11155	0.82613
																		11587.5	0.9	0.89507	0.89793	0.90468	0.89546	0.89059	1.13332		1.90214	3.29035	3.30693	3.56532	3.73496	4.49071	3.79607		7737.27	0.99209	0.99302	0.9936	1.00107	1.01406	0.97858		1.90214	0.32039	0.41566	0.2687	0.4591	0.13388	0.77693
																		11588	0.908	0.90018	0.90475	0.91075	0.90024	0.89882	1.1377		1.93282	2.59964	2.51063	2.82031	2.98177	3.49288	3.57805		7737.87	0.99098	0.99225	0.99246	0.99983	1.01243	0.97791		1.93282	0.20404	0.35317	0.25883	0.43927	0.14678	0.72285
																		11588.7	0.918	0.90573	0.9106	0.91579	0.90712	0.90806	1.14587		1.9635	1.92771	1.73373	2.09727	2.24298	2.53293	3.34883		7738.48	0.99067	0.99215	0.99195	0.99907	1.01109	0.97713		1.9635	0.10519	0.28544	0.24478	0.39811	0.13847	0.66779
																		11589.4	0.922	0.91262	0.91379	0.9234	0.91398	0.91486	1.15009		1.99418	1.29676	0.99763	1.41605	1.5378	1.64288	3.11047		7739.07	0.99019	0.99151	0.99187	0.9982	1.01039	0.9769		1.99418	0.07893	0.21362	0.22436	0.34264	0.11451	0.61578
																		11589.9	0.923	0.91981	0.92154	0.93158	0.91896	0.92206	1.15733		2.02485	0.73861	0.33257	0.79881	0.88528	0.87219	2.86525		7740.09	0.98958	0.99119	0.99123	0.9978	1.00922	0.9758		2.02485	0.14297	0.13944	0.19711	0.28696	0.10609	0.57062
																		11590.5	0.922	0.9231	0.92613	0.93602	0.92463	0.92868	1.16418		2.05553	0.3649	0.33166	0.30474	0.3159	0.44079	2.61564		7741.08	0.98851	0.99044	0.99069	0.99701	1.00818	0.97491		2.05553	0.21485	0.06582	0.16451	0.25775	0.1589	0.5353
																		11591.1	0.92	0.92837	0.93319	0.94175	0.93135	0.93364	1.17209		2.08621	0.48383	0.84184	0.36032	0.27857	0.73659	2.36436		7742.08	0.98749	0.98941	0.98986	0.99612	1.00642	0.97328		2.08621	0.27581	0.02484	0.1308	0.28475	0.26075	0.51125
																		11591.7	0.922	0.93443	0.93993	0.94777	0.93676	0.94047	1.17856		2.11689	0.79582	1.27206	0.71229	0.68355	1.16661	2.11447		7743.08	0.98552	0.98735	0.98817	0.99575	1.00589	0.97247		2.11689	0.32237	0.08586	0.10561	0.36612	0.38842	0.49791
																		11592.4	0.924	0.93789	0.94332	0.95493	0.94377	0.94453	1.18616		2.14757	1.06694	1.60648	1.00555	1.01761	1.50698	1.86949		7744.1	0.9828	0.98464	0.98638	0.99441	1.00491	0.97177		2.14757	0.35368	0.14985	0.10419	0.47755	0.53037	0.49286
																		11592.9	0.927	0.9483	0.95096	0.96166	0.95025	0.94771	1.19456		2.17825	1.26483	1.84308	1.21495	1.26144	1.73112	1.63368		7745.08	0.97938	0.98186	0.98388	0.99254	1.00365	0.97168		2.17825	0.36989	0.20679	0.13023	0.60019	0.6788	0.49264
																		11593.5	0.933	0.95232	0.95758	0.96487	0.95629	0.94866	1.20053		2.20893	1.38685	1.98508	1.34123	1.41485	1.83905	1.41241		7746.1	0.97583	0.97808	0.98117	0.99111	1.00237	0.9707		2.20893	0.37179	0.25417	0.17051	0.72269	0.82704	0.49365
																		11594.1	0.942	0.95976	0.96066	0.97098	0.95843	0.94828	1.20447		2.23961	1.43949	2.04043	1.39287	1.48335	1.84064	1.21278		7747.1	0.9722	0.97522	0.9781	0.98826	1.00056	0.9697		2.23961	0.36055	0.29023	0.21372	0.83756	0.96902	0.49289
																		11595.1	0.949	0.96215	0.96585	0.97298	0.9648	0.95007	1.21464		2.27029	1.43547	2.02186	1.38461	1.47736	1.75291	1.04432		7748.11	0.96857	0.97174	0.97412	0.98555	0.99809	0.96762		2.27029	0.33763	0.31366	0.25364	0.9394	1.09927	0.48829
																		11596.1	0.958	0.97002	0.9705	0.98101	0.97158	0.94983	1.21988		2.30097	1.39336	1.94719	1.33789	1.41285	1.60034	0.91896		7749.1	0.9657	0.96902	0.97149	0.9825	0.99454	0.96447		2.30097	0.30474	0.3236	0.28658	1.02417	1.21296	0.47873
																		11597.1	0.969	0.97185	0.97727	0.98404	0.97549	0.95165	1.22656		2.33165	1.33754	1.83974	1.28139	1.31261	1.41677	0.84837										2.33165	0.2638	0.3197	0.3101	1.089	1.30613	0.464
																		11598.2	0.978	0.97313	0.97998	0.9866	0.9769	0.95522	1.22888		2.36233	1.29655	1.72832	1.24911	1.20812	1.24858	0.83735										2.36233	0.21715	0.30211	0.32263	1.13211	1.37576	0.44464
																		11599.1	0.982	0.97627	0.98104	0.99048	0.97954	0.96065	1.22903		2.39301	1.29716	1.64503	1.27182	1.13905	1.15251	0.8785										2.39301	0.16818	0.2715	0.32338	1.15278	1.41984	0.42182
																		11600.1	0.989	0.97684	0.982	0.99317	0.98337	0.969	1.23136		2.42369	1.3544	1.61832	1.36317	1.14288	1.17168	0.95579										2.42369	0.12358	0.22903	0.31227	1.15132	1.43749	0.39717
																		11601.2	0.997	0.97873	0.98611	0.99569	0.98652	0.97493	1.2307		2.45437	1.46489	1.66194	1.51375	1.23377	1.2997	1.05264										2.45437	0.09928	0.17632	0.29008	1.12904	1.42893	0.3726
																		11602.1	1.008	0.98291	0.98954	1.00047	0.99129	0.98514	1.23495		2.48505	1.61101	1.76863	1.69996	1.39414	1.48956	1.15637										2.48505	0.11458	0.11547	0.25861	1.08823	1.39546	0.35011
																		11603.2	1.017	0.98867	0.99671	1.00993	0.99909	0.99477	1.23755		2.51573	1.77043	1.91571	1.89612	1.59126	1.69198	1.25845										2.51573	0.15965	0.04968	0.22108	1.03203	1.33942	0.33143
																		11604.2	1.028	0.99505	1.00001	1.01201	1.00918	1.00445	1.2441		2.54641	1.92286	2.07631	2.08055	1.79442	1.8718	1.35345										2.54641	0.21583	0.02909	0.18329	0.9644	1.26408	0.31774
																		11605.1	1.044	1.00218	1.00997	1.02233	1.01793	1.01904	1.25379		2.57709	2.05239	2.22685	2.23679	1.98033	2.00699	1.43793										2.57709	0.27439	0.09764	0.1556	0.88997	1.17355	0.30935
																		11606.1	1.058	1.00814	1.01705	1.03542	1.02695	1.0317	1.26051		2.60777	2.14769	2.34949	2.35318	2.13258	2.085	1.50979										2.60777	0.33129	0.16783	0.15196	0.8139	1.0726	0.30564
																		11607.1	1.07	1.01579	1.02725	1.04024	1.03762	1.04714	1.27039		2.63845	2.20152	2.43202	2.42222	2.24016	2.10043	1.56784										2.63845	0.38404	0.23452	0.17727	0.74162	0.96657	0.30532
																		11608.1	1.08	1.02623	1.03618	1.05451	1.0491	1.06377	1.28105		2.66913	2.21021	2.46712	2.44006	2.29639	2.05381	1.6115										2.66913	0.43072	0.29525	0.22136	0.67829	0.86117	0.30681
																		11609.1	1.096	1.03604	1.04701	1.06326	1.06173	1.07799	1.2902		2.69981	2.17321	2.45159	2.40602	2.2983	1.95104	1.64067										2.69981	0.46976	0.34804	0.27249	0.62806	0.7622	0.30863
																		11610.1	1.117	1.04389	1.05694	1.07353	1.07142	1.09382	1.30474		2.73049	2.09271	2.38574	2.32227	2.2461	1.80335	1.65563										2.73049	0.4999	0.3913	0.3232	0.59297	0.67508	0.30964
																		11611.2	1.134	1.05456	1.07032	1.08375	1.08332	1.1092	1.31168		2.76117	1.9732	2.27284	2.19344	2.14297	1.62775	1.65695										2.76117	0.52018	0.42389	0.36902	0.57223	0.60407	0.30917
																		11612.1	1.15	1.06955	1.08025	1.0952	1.09551	1.123	1.32609		2.79184	1.82117	2.11869	2.02633	1.9948	1.44804	1.64545										2.79184	0.52998	0.44515	0.40707	0.56235	0.55114	0.30698
																		11613.1	1.168	1.07348	1.08914	1.10408	1.1066	1.13911	1.33556		2.82252	1.64478	1.93119	1.8296	1.81009	1.29539	1.62216										2.82252	0.52909	0.4549	0.43552	0.5583	0.51502	0.30321
																		11614.1	1.184	1.08301	1.09685	1.1119	1.11665	1.14796	1.34539		2.8532	1.45366	1.72008	1.61362	1.60021	1.20449	1.58828										2.8532	0.51776	0.45344	0.45325	0.55499	0.49132	0.29826
																		11615.1	1.195	1.09045	1.10364	1.11859	1.12345	1.15513	1.3515		2.88388	1.25882	1.4968	1.39046	1.37994	1.19942	1.54516										2.88388	0.49665	0.44154	0.45983	0.54821	0.47391	0.2927
																		11616.2	1.2	1.09274	1.10684	1.12418	1.1276	1.16333	1.35744		2.91456	1.07275	1.2747	1.17424	1.16897	1.27641	1.49429										2.91456	0.46692	0.42038	0.45542	0.5351	0.45677	0.28708
																		11617.1	1.204	1.09929	1.10986	1.12493	1.12943	1.1613	1.36073		2.94524	0.90963	1.06953	0.98191	0.99374	1.40687	1.43722										2.94524	0.4302	0.39152	0.4407	0.5141	0.43526	0.28185
																		11618.1	1.201	1.09384	1.10926	1.12387	1.12725	1.16046	1.3625		2.97592	0.7846	0.89997	0.83338	0.88607	1.55676	1.37557										2.97592	0.38854	0.35682	0.41689	0.48482	0.40647	0.27726
																		11619.1	1.194	1.09187	1.10472	1.12136	1.12378	1.15495	1.36196		3.0066	0.71016	0.78591	0.74765	0.8688	1.69904	1.31101										3.0066	0.34445	0.31834	0.38565	0.44777	0.36915	0.27329
																		11620.2	1.167	1.08737	1.10192	1.1152	1.11652	1.14956	1.35364		3.03728	0.68874	0.74004	0.73126	0.93421	1.81561	1.24518										3.03728	0.30086	0.2783	0.34905	0.40416	0.32339	0.2697
																		11621.2	1.145	1.08132	1.09535	1.10715	1.10925	1.14095	1.34683		3.06796	0.70888	0.75607	0.76963	1.04921	1.89576	1.17969										3.06796	0.26104	0.23895	0.30952	0.35569	0.27033	0.26605
																		11622.1	1.137	1.07186	1.08723	1.09804	1.09969	1.12689	1.33928		3.09864	0.7521	0.81105	0.83711	1.18027	1.93439	1.11604										3.09864	0.22833	0.20246	0.26986	0.30438	0.21195	0.26187
																		11623.1	1.121	1.06344	1.078	1.08871	1.0879	1.11773	1.33053		3.12932	0.80243	0.88072	0.91202	1.30455	1.93085	1.05556										3.12932	0.20539	0.1707	0.2331	0.25245	0.15125	0.25669
																		11624.1	1.082	1.05235	1.06693	1.07926	1.07836	1.10286	1.32148		3.16	0.84996	0.94854	0.98128	1.40859	1.88813	0.99936										3.16	0.19296	0.14491	0.20238	0.20223	0.09388	0.25016
																		11625.1	1.066	1.04517	1.05833	1.06968	1.06856	1.09142	1.30714		3.19068	0.89006	1.00581	1.03862	1.48513	1.81226	0.94823										3.19068	0.18904	0.12524	0.18027	0.15621	0.059	0.24214
																		11626.1	1.044	1.03392	1.05108	1.05825	1.05633	1.07825	1.29962		3.22136	0.92159	1.04915	1.08206	1.53091	1.71177	0.90261										3.22136	0.18972	0.11051	0.16775	0.11724	0.08043	0.23267
																		11627.1	1.025	1.02604	1.03996	1.0491	1.04795	1.0673	1.2865		3.25204	0.94534	1.07845	1.11201	1.54536	1.59709	0.86253										3.25204	0.19095	0.09846	0.16332	0.08892	0.12806	0.22207
																		11628.1	1.019	1.01827	1.03017	1.03905	1.03804	1.05429	1.28077		3.28272	0.96291	1.09536	1.13008	1.52984	1.47981	0.8276										3.28272	0.1898	0.08665	0.16355	0.07496	0.17672	0.21084
																		11629.1	1.009	1.00926	1.02244	1.03014	1.02829	1.04513	1.27203		3.3134	0.9758	1.10229	1.13813	1.48706	1.37142	0.79709										3.3134	0.18472	0.07328	0.16482	0.07495	0.22051	0.19969
																		11630.1	0.985	1.00053	1.01533	1.02259	1.01843	1.03504	1.26239		3.34408	0.98491	1.10162	1.13772	1.42071	1.2816	0.76997										3.34408	0.17548	0.05765	0.16443	0.08271	0.25751	0.18945
																		11631.1	0.974	0.99648	1.00983	1.01693	1.01286	1.02607	1.25375		3.37476	0.99019	1.09514	1.12972	1.33505	1.21595	0.74505										3.37476	0.16305	0.04071	0.16099	0.09247	0.287	0.18096
																		11632.1	0.961	0.98974	1.00511	1.01196	1.00629	1.02079	1.24736		3.40544	0.99078	1.08374	1.11424	1.23462	1.17434	0.72111										3.40544	0.14962	0.02798	0.15432	0.10171	0.30887	0.1749
																		11633.1	0.954	0.98533	0.99892	1.00359	0.99951	1.01418	1.24222		3.43612	0.98517	1.06739	1.09076	1.12397	1.15105	0.69697										3.43612	0.13854	0.03296	0.14529	0.11004	0.32339	0.17159
																		11634.1	0.949	0.9842	0.99273	1.00085	0.99606	1.00826	1.23561		3.4668	0.97165	1.04532	1.05842	1.00739	1.13689	0.67162										3.4668	0.13373	0.05294	0.13573	0.1179	0.33111	0.17094
																		11635.1	0.945	0.97634	0.98851	0.99786	0.99145	1.00311	1.23102		3.49748	0.94869	1.01635	1.01644	0.88876	1.12219	0.64423										3.49748	0.13793	0.07697	0.12821	0.12583	0.33273	0.1724
																		11636.2	0.944	0.97423	0.98753	0.99233	0.98812	1.00055	1.22807		3.52816	0.91527	0.97936	0.96447	0.77137	1.09908	0.61422										3.52816	0.15084	0.10088	0.12543	0.13403	0.32897	0.17513
																		11637.2	0.944	0.96962	0.9845	0.99094	0.98682	0.99816	1.22653		3.55884	0.87114	0.93369	0.90298	0.65792	1.06267	0.58126										3.55884	0.16955	0.12267	0.12901	0.14222	0.32053	0.17818
																		11638.1	0.944	0.96951	0.98192	0.98858	0.9844	0.99396	1.22081		3.58952	0.81694	0.87944	0.83354	0.55045	1.01141	0.54528										3.58952	0.19048	0.14098	0.1385	0.14969	0.30797	0.18065
																		11639.1	0.946	0.96654	0.97995	0.98709	0.98167	0.99082	1.2185		3.62019	0.75431	0.81775	0.75907	0.45054	0.94699	0.50645										3.62019	0.21062	0.1548	0.15178	0.15555	0.29171	0.18181
																		11640.1	0.947	0.96412	0.98004	0.98479	0.98185	0.99074	1.21903		3.65087	0.68586	0.7509	0.68403	0.35948	0.87414	0.46525										3.65087	0.22776	0.1634	0.16616	0.15884	0.27203	0.18108
																		11641.1	0.951	0.9665	0.97597	0.98223	0.97953	0.98809	1.21476		3.68155	0.61518	0.68244	0.61445	0.27871	0.8003	0.42243										3.68155	0.24039	0.16636	0.17929	0.15877	0.24912	0.17809
																		11642.2	0.954	0.96483	0.97595	0.98172	0.97794	0.98614	1.21512		3.71223	0.54675	0.6171	0.55756	0.2107	0.73492	0.37912										3.71223	0.24757	0.16354	0.18936	0.15479	0.22314	0.17266
																		11643.1	0.957	0.96107	0.97593	0.98228	0.97762	0.98227	1.21144		3.74291	0.48573	0.56042	0.52026	0.16033	0.68775	0.33694										3.74291	0.24883	0.15513	0.1951	0.14662	0.19442	0.16475
																		11644.1	0.961	0.96096	0.97451	0.97961	0.97655	0.98151	1.2092		3.77359	0.43733	0.51777	0.50628	0.13533	0.66553	0.29811										3.77359	0.24409	0.14154	0.19574	0.13431	0.16355	0.15447
																		11645.1	0.962	0.96126	0.97294	0.98015	0.9753	0.98243	1.21104		3.80427	0.40544	0.49257	0.51363	0.13882	0.6685	0.26567										3.80427	0.2336	0.12345	0.19094	0.11822	0.13184	0.142
																		11646.1	0.964	0.96067	0.97481	0.98104	0.97698	0.98032	1.20757		3.83495	0.39083	0.48447	0.53517	0.16096	0.6898	0.24328										3.83495	0.21788	0.10176	0.18073	0.099	0.10219	0.12767
																		11647.1	0.965	0.96199	0.97509	0.98036	0.97534	0.98023	1.20828		3.86563	0.39036	0.48894	0.56183	0.18935	0.71868	0.2343										3.86563	0.19765	0.07751	0.16551	0.0776	0.08119	0.11183
																		11648.1	0.968	0.96172	0.97411	0.98082	0.9776	0.98113	1.20802		3.89631	0.39833	0.4991	0.58545	0.21694	0.74442	0.23995										3.89631	0.17381	0.05192	0.14598	0.05542	0.07955	0.09489
																		11649.2	0.968	0.96119	0.97648	0.98269	0.97641	0.98027	1.20572		3.92699	0.40889	0.50791	0.59999	0.24069	0.75842	0.25841										3.92699	0.14738	0.0266	0.12321	0.03497	0.09942	0.07729
																		11650.2	0.968	0.96298	0.97745	0.98096	0.97909	0.98135	1.20963		3.95767	0.41761	0.50965	0.60149	0.25962	0.75479	0.28591										3.95767	0.11947	0.00967	0.09869	0.02341	0.13108	0.05949
																											3.98835	0.42195	0.50038	0.58787	0.27399	0.73011	0.31858										3.98835	0.09135	0.0261	0.07479	0.03016	0.16675	0.04201
																											4.01903	0.42115	0.47783	0.55862	0.28493	0.68313	0.35331										4.01903	0.06473	0.04608	0.05587	0.0447	0.20256	0.02551
																											4.04971	0.41588	0.44122	0.51453	0.29423	0.61446	0.38787										4.04971	0.04288	0.06305	0.04942	0.05831	0.23643	0.01205
																											4.08039	0.40785	0.39115	0.45763	0.30406	0.5263	0.42071										4.08039	0.03373	0.07604	0.0584	0.06846	0.26706	0.01237
																											4.11107	0.39941	0.32952	0.39116	0.31644	0.42243	0.45072										4.11107	0.04231	0.08461	0.07519	0.07418	0.29356	0.02352
																											4.14175	0.39295	0.25991	0.31983	0.33276	0.30878	0.47713										4.14175	0.05844	0.08861	0.09299	0.07507	0.31536	0.03482
																											4.17243	0.39027	0.18925	0.25082	0.35332	0.19696	0.49943										4.17243	0.07482	0.08814	0.10866	0.07116	0.33217	0.04476
																											4.20311	0.39204	0.13442	0.19612	0.37723	0.12601	0.51726										4.20311	0.0891	0.08351	0.12071	0.06289	0.34389	0.05305
																											4.23379	0.39756	0.1306	0.17336	0.4027	0.16932	0.53043										4.23379	0.10042	0.07525	0.12843	0.05129	0.35062	0.05966
																											4.26447	0.40498	0.18203	0.19044	0.42742	0.2721	0.53889										4.26447	0.10841	0.06409	0.1315	0.0388	0.35263	0.06469
																											4.29515	0.41188	0.25344	0.23146	0.44895	0.37991	0.54268										4.29515	0.11294	0.05096	0.12991	0.03165	0.35027	0.06833
																											4.32583	0.41576	0.32586	0.27755	0.465	0.47821	0.54193										4.32583	0.114	0.03712	0.12388	0.03824	0.34399	0.07084
																											4.35651	0.41446	0.39165	0.31813	0.47362	0.56102	0.53687										4.35651	0.1117	0.02481	0.11382	0.05555	0.33423	0.07255
																											4.38719	0.4064	0.44679	0.34797	0.47333	0.6249	0.52781										4.38719	0.10624	0.01921	0.1003	0.07667	0.32144	0.07379
																											4.41786	0.39065	0.48881	0.3645	0.46313	0.66783	0.5151										4.41786	0.09792	0.02437	0.08399	0.0982	0.30599	0.07493
																											4.44854	0.3669	0.51621	0.36673	0.44258	0.68886	0.49917										4.44854	0.08718	0.03409	0.0657	0.11838	0.28818	0.07625
																											4.47922	0.33545	0.52827	0.3548	0.41176	0.68802	0.48049										4.47922	0.07465	0.04356	0.04634	0.13604	0.26822	0.07796
																											4.5099	0.29714	0.52497	0.32985	0.37133	0.66622	0.45955										4.5099	0.06124	0.05116	0.02724	0.15032	0.24626	0.08013
																											4.54058	0.25326	0.50693	0.294	0.32245	0.62513	0.4369										4.54058	0.04851	0.0563	0.01318	0.16061	0.2224	0.08271
																											4.57126	0.20546	0.47533	0.25053	0.26685	0.56709	0.41308										4.57126	0.03927	0.05882	0.01998	0.16653	0.19672	0.08554
																											4.60194	0.15585	0.43184	0.20464	0.20698	0.49501	0.38866										4.60194	0.03743	0.05884	0.03579	0.16794	0.16932	0.0884
																											4.63262	0.10726	0.37852	0.1651	0.14669	0.41219	0.36421										4.63262	0.04394	0.05672	0.05119	0.16491	0.14038	0.09103
																											4.6633	0.06521	0.31776	0.14583	0.09457	0.32232	0.34026										4.6633	0.05523	0.053	0.06476	0.15773	0.11026	0.09319
																											4.69398	0.04672	0.25218	0.15749	0.07525	0.22958	0.31736										4.69398	0.06795	0.04845	0.07609	0.14692	0.0798	0.09467
																											4.72466	0.06584	0.18463	0.19296	0.10491	0.13983	0.29596										4.72466	0.08029	0.04395	0.08506	0.13319	0.05154	0.0953
																											4.75534	0.09661	0.11855	0.23784	0.15242	0.07078	0.27647										4.75534	0.09139	0.04042	0.09171	0.11749	0.03605	0.09498
																											4.78602	0.12507	0.06082	0.28252	0.1995	0.08547	0.2592										4.78602	0.10088	0.03845	0.09624	0.10109	0.05009	0.09366
																											4.8167	0.1477	0.04481	0.32171	0.24031	0.15118	0.24431										4.8167	0.1087	0.03805	0.09891	0.08566	0.08009	0.09136
																											4.84738	0.16337	0.08396	0.3524	0.27232	0.21673	0.23184										4.84738	0.11506	0.03856	0.10003	0.0735	0.11429	0.08814
																											4.87806	0.17185	0.12802	0.37283	0.29417	0.27322	0.22163										4.87806	0.12035	0.03904	0.09995	0.06722	0.14967	0.08414
																											4.90874	0.17342	0.16588	0.38209	0.30526	0.31819	0.21344										4.90874	0.12509	0.03866	0.09895	0.06834	0.1852	0.07953
																											4.93942	0.16879	0.19554	0.37993	0.30563	0.3508	0.20686										4.93942	0.12987	0.03687	0.09725	0.07575	0.2203	0.07452
																											4.9701	0.15901	0.21665	0.36668	0.29598	0.371	0.20146										4.9701	0.13517	0.03352	0.09492	0.0868	0.25456	0.06937
																											5.00078	0.14543	0.2297	0.3431	0.27775	0.37941	0.1968										5.00078	0.14127	0.02893	0.09195	0.09917	0.28759	0.06434
																																											5.03146	0.14819	0.02433	0.0882	0.11144	0.31902	0.05972
																																											5.06214	0.15567	0.02242	0.08349	0.12284	0.34848	0.05575
																																											5.09282	0.16323	0.02617	0.0776	0.13302	0.37555	0.0526
																																											5.1235	0.17025	0.03507	0.07033	0.14183	0.39981	0.05034
																																											5.15418	0.17612	0.04671	0.06154	0.14925	0.42081	0.04889
																																											5.18486	0.18022	0.05939	0.0512	0.1553	0.43811	0.04807
																																											5.21553	0.18208	0.07203	0.03937	0.16001	0.45128	0.04761
																																											5.24621	0.18134	0.08385	0.02628	0.16334	0.45994	0.04722
																																											5.27689	0.17782	0.09428	0.01265	0.16523	0.46378	0.04665
																																											5.30757	0.17153	0.10287	0.00762	0.16556	0.46257	0.04571
																																											5.33825	0.16262	0.10931	0.0212	0.16421	0.4562	0.04425
																																											5.36893	0.15147	0.11345	0.03677	0.16102	0.44469	0.04221
																																											5.39961	0.13864	0.11526	0.05225	0.15588	0.42818	0.03957
																																											5.43029	0.12486	0.11488	0.06703	0.14871	0.40699	0.03637
																																											5.46097	0.11112	0.11259	0.0807	0.13951	0.38154	0.0327
																																											5.49165	0.09861	0.10882	0.0929	0.12835	0.35244	0.02866
																																											5.52233	0.08868	0.1041	0.10333	0.11537	0.32039	0.02438
																																											5.55301	0.08254	0.09904	0.11183	0.10082	0.28625	0.02004
																																											5.58369	0.08078	0.09426	0.1183	0.08498	0.25102	0.01579
																																											5.61437	0.0829	0.09031	0.12278	0.06823	0.21583	0.01183
																																											5.64505	0.08759	0.08753	0.12541	0.05098	0.18206	0.00837
																																											5.67573	0.09341	0.08594	0.12644	0.03372	0.15142	0.00578
																																											5.70641	0.09916	0.08532	0.12622	0.01719	0.12609	0.00467
																																											5.73709	0.10411	0.0852	0.12519	0.00655	0.10866	0.00527
																																											5.76777	0.10787	0.08506	0.1238	0.01725	0.10109	0.00683
																																											5.79845	0.11037	0.08443	0.12248	0.03067	0.10292	0.00884
																																											5.82913	0.11174	0.08298	0.12158	0.04281	0.11098	0.01125
																																											5.85981	0.11233	0.08058	0.12129	0.0532	0.1216	0.01418
																																											5.89049	0.11254	0.07728	0.12164	0.06165	0.13211	0.01769
																																											5.92117	0.11285	0.07339	0.12244	0.06809	0.14091	0.02179
																																											5.95185	0.11365	0.06941	0.12341	0.07254	0.14713	0.02638
																																											5.98253	0.11522	0.06603	0.12418	0.07508	0.15037	0.0313
																																											6.0132	0.11763	0.06403	0.12437	0.07583	0.1505	0.03635

## Sheet: Fig. 4
Fig. 4c
Pt (111)				Pt(111)(*OH)				Pt1/CoHPO
Pt-*OH		Pt-*O		Pt-*OH		Pt-*O		Pt-*OH		Pt-*O
-15.0301	0	-15.0301	0	-15.0301	0	-15.0301	0	-15.0301	0	-15.0301	0
-14.98	0	-14.98	0	-14.98	0	-14.98	0	-14.98	0	-14.98	0
-14.9299	0	-14.9299	0	-14.9299	0	-14.9299	0	-14.9299	0	-14.9299	0
-14.8798	0	-14.8798	0	-14.8798	0	-14.8798	0	-14.8798	0	-14.8798	0
-14.8297	0	-14.8297	0	-14.8297	0	-14.8297	0	-14.8297	0	-14.8297	0
-14.7796	0	-14.7796	0	-14.7796	0	-14.7796	0	-14.7796	0	-14.7796	0
-14.7295	0	-14.7295	0	-14.7295	0	-14.7295	0	-14.7295	0	-14.7295	0
-14.6794	0	-14.6794	0	-14.6794	0	-14.6794	0	-14.6794	0	-14.6794	0
-14.6293	0	-14.6293	0	-14.6293	0	-14.6293	0	-14.6293	0	-14.6293	0
-14.5792	0	-14.5792	0	-14.5792	0	-14.5792	0	-14.5792	0	-14.5792	0
-14.5291	0	-14.5291	0	-14.5291	0	-14.5291	0	-14.5291	0	-14.5291	0
-14.479	0	-14.479	0	-14.479	0	-14.479	0	-14.479	0	-14.479	0
-14.4289	0	-14.4289	0	-14.4289	0	-14.4289	0	-14.4289	0	-14.4289	0
-14.3788	0	-14.3788	0	-14.3788	0	-14.3788	0	-14.3788	0	-14.3788	0
-14.3287	0	-14.3287	0	-14.3287	0	-14.3287	0	-14.3287	0	-14.3287	0
-14.2786	0	-14.2786	0	-14.2786	0	-14.2786	0	-14.2786	0	-14.2786	0
-14.2285	0	-14.2285	0	-14.2285	0	-14.2285	0	-14.2285	0	-14.2285	0
-14.1784	0	-14.1784	0	-14.1784	0	-14.1784	0	-14.1784	0	-14.1784	0
-14.1283	0	-14.1283	0	-14.1283	0	-14.1283	0	-14.1283	0	-14.1283	0
-14.0782	0	-14.0782	0	-14.0782	0	-14.0782	0	-14.0782	0	-14.0782	0
-14.0281	0	-14.0281	0	-14.0281	0	-14.0281	0	-14.0281	0	-14.0281	0
-13.978	0	-13.978	0	-13.978	0	-13.978	0	-13.978	0	-13.978	0
-13.9279	0	-13.9279	0	-13.9279	0	-13.9279	0	-13.9279	0	-13.9279	0
-13.8778	0	-13.8778	0	-13.8778	0	-13.8778	0	-13.8778	0	-13.8778	0
-13.8277	0	-13.8277	0	-13.8277	0	-13.8277	0	-13.8277	0	-13.8277	0
-13.7776	0	-13.7776	0	-13.7776	0	-13.7776	0	-13.7776	0	-13.7776	0
-13.7274	0	-13.7274	0	-13.7274	0	-13.7274	0	-13.7274	0	-13.7274	0
-13.6774	0	-13.6774	0	-13.6774	0	-13.6774	0	-13.6774	0	-13.6774	0
-13.6273	0	-13.6273	0	-13.6273	0	-13.6273	0	-13.6273	0	-13.6273	0
-13.5771	0	-13.5771	0	-13.5771	0	-13.5771	0	-13.5771	0	-13.5771	0
-13.527	0	-13.527	0	-13.527	0	-13.527	0	-13.527	0	-13.527	0
-13.477	0	-13.477	0	-13.477	0	-13.477	0	-13.477	0	-13.477	0
-13.4268	0	-13.4268	0	-13.4268	0	-13.4268	0	-13.4268	0	-13.4268	0
-13.3767	0	-13.3767	0	-13.3767	0	-13.3767	0	-13.3767	0	-13.3767	0
-13.3267	0	-13.3267	0	-13.3267	0	-13.3267	0	-13.3267	0	-13.3267	0
-13.2766	0	-13.2766	0	-13.2766	0	-13.2766	0	-13.2766	0	-13.2766	0
-13.2264	0	-13.2264	0	-13.2264	0	-13.2264	0	-13.2264	0	-13.2264	0
-13.1763	0	-13.1763	0	-13.1763	0	-13.1763	0	-13.1763	0	-13.1763	0
-13.1263	0	-13.1263	0	-13.1263	0	-13.1263	0	-13.1263	0	-13.1263	0
-13.0762	0	-13.0762	0	-13.0762	0	-13.0762	0	-13.0762	0	-13.0762	0
-13.026	0	-13.026	0	-13.026	0	-13.026	0	-13.026	0	-13.026	0
-12.9759	0	-12.9759	0	-12.9759	0	-12.9759	0	-12.9759	0	-12.9759	0
-12.9259	0	-12.9259	0	-12.9259	0	-12.9259	0	-12.9259	0	-12.9259	0
-12.8758	0	-12.8758	0	-12.8758	0	-12.8758	0	-12.8758	0	-12.8758	0
-12.8256	0	-12.8256	0	-12.8256	0	-12.8256	0	-12.8256	0	-12.8256	0
-12.7756	0	-12.7756	0	-12.7756	0	-12.7756	0	-12.7756	0	-12.7756	0
-12.7255	0	-12.7255	0	-12.7255	0	-12.7255	0	-12.7255	0	-12.7255	0
-12.6753	0	-12.6753	0	-12.6753	0	-12.6753	0	-12.6753	0	-12.6753	0
-12.6252	0	-12.6252	0	-12.6252	0	-12.6252	0	-12.6252	0	-12.6252	0
-12.5752	0	-12.5752	0	-12.5752	0	-12.5752	0	-12.5752	0	-12.5752	0
-12.5251	0	-12.5251	0	-12.5251	0	-12.5251	0	-12.5251	0	-12.5251	0
-12.4749	0	-12.4749	0	-12.4749	0	-12.4749	0	-12.4749	0	-12.4749	0
-12.4248	0	-12.4248	0	-12.4248	0	-12.4248	0	-12.4248	0	-12.4248	0
-12.3748	0	-12.3748	0	-12.3748	0	-12.3748	0	-12.3748	0	-12.3748	0
-12.3247	0	-12.3247	0	-12.3247	0	-12.3247	0	-12.3247	0	-12.3247	0
-12.2745	0	-12.2745	0	-12.2745	0	-12.2745	0	-12.2745	0	-12.2745	0
-12.2244	0	-12.2244	0	-12.2244	0	-12.2244	0	-12.2244	0	-12.2244	0
-12.1744	0	-12.1744	0	-12.1744	0	-12.1744	0	-12.1744	0	-12.1744	0
-12.1242	0	-12.1242	0	-12.1242	0	-12.1242	0	-12.1242	0	-12.1242	0
-12.0741	0	-12.0741	0	-12.0741	0	-12.0741	0	-12.0741	0	-12.0741	0
-12.0241	0	-12.0241	0	-12.0241	0	-12.0241	0	-12.0241	0	-12.0241	0
-11.974	0	-11.974	0	-11.974	0	-11.974	0	-11.974	0	-11.974	0
-11.9238	0	-11.9238	0	-11.9238	0	-11.9238	0	-11.9238	0	-11.9238	0
-11.8737	0	-11.8737	0	-11.8737	0	-11.8737	0	-11.8737	0	-11.8737	0
-11.8237	0	-11.8237	0	-11.8237	0	-11.8237	0	-11.8237	0	-11.8237	0
-11.7736	0	-11.7736	0	-11.7736	0	-11.7736	0	-11.7736	0	-11.7736	0
-11.7234	0	-11.7234	0	-11.7234	0	-11.7234	0	-11.7234	0	-11.7234	0
-11.6733	0	-11.6733	0	-11.6733	0	-11.6733	0	-11.6733	0	-11.6733	0
-11.6233	0	-11.6233	0	-11.6233	0	-11.6233	0	-11.6233	0	-11.6233	0
-11.5732	0	-11.5732	0	-11.5732	0	-11.5732	0	-11.5732	0	-11.5732	0
-11.523	0	-11.523	0	-11.523	0	-11.523	0	-11.523	0	-11.523	0
-11.473	0	-11.473	0	-11.473	0	-11.473	0	-11.473	0	-11.473	0
-11.4229	0	-11.4229	0	-11.4229	0	-11.4229	0	-11.4229	0	-11.4229	0
-11.3727	0	-11.3727	0	-11.3727	0	-11.3727	0	-11.3727	0	-11.3727	0
-11.3226	0	-11.3226	0	-11.3226	0	-11.3226	0	-11.3226	0	-11.3226	0
-11.2726	0	-11.2726	0	-11.2726	0	-11.2726	0	-11.2726	0	-11.2726	0
-11.2224	0	-11.2224	0	-11.2224	0	-11.2224	0	-11.2224	0	-11.2224	0
-11.1723	0	-11.1723	0	-11.1723	0	-11.1723	0	-11.1723	0	-11.1723	0
-11.1222	0	-11.1222	0	-11.1222	0	-11.1222	0	-11.1222	0	-11.1222	-1e-05
-11.0721	0	-11.0721	0	-11.0721	0	-11.0721	0	-11.0721	0	-11.0721	-4e-05
-11.022	0	-11.022	0	-11.022	0	-11.022	0	-11.022	-1e-05	-11.022	-0.0001
-10.9719	0	-10.9719	0	-10.9719	0	-10.9719	0	-10.9719	-3e-05	-10.9719	-0.00024
-10.9218	0	-10.9218	0	-10.9218	0	-10.9218	0	-10.9218	-9e-05	-10.9218	-0.00051
-10.8717	0	-10.8717	0	-10.8717	0	-10.8717	0	-10.8717	-0.00019	-10.8717	-0.00098
-10.8216	0	-10.8216	0	-10.8216	0	-10.8216	0	-10.8216	-0.00039	-10.8216	-0.00169
-10.7715	0	-10.7715	0	-10.7715	0	-10.7715	0	-10.7715	-0.0007	-10.7715	-0.00261
-10.7214	0	-10.7214	0	-10.7214	0	-10.7214	0	-10.7214	-0.00112	-10.7214	-0.00361
-10.6713	0	-10.6713	0	-10.6713	0	-10.6713	0	-10.6713	-0.00162	-10.6713	-0.0045
-10.6212	0	-10.6212	0	-10.6212	0	-10.6212	0	-10.6212	-0.00212	-10.6212	-0.00505
-10.5711	0	-10.5711	0	-10.5711	0	-10.5711	0	-10.5711	-0.0025	-10.5711	-0.00515
-10.521	0	-10.521	0	-10.521	0	-10.521	0	-10.521	-0.0027	-10.521	-0.0048
-10.4709	0	-10.4709	0	-10.4709	0	-10.4709	0	-10.4709	-0.00271	-10.4709	-0.00418
-10.4208	0	-10.4208	0	-10.4208	0	-10.4208	0	-10.4208	-0.00261	-10.4208	-0.00359
-10.3707	0	-10.3707	0	-10.3707	0	-10.3707	0	-10.3707	-0.00254	-10.3707	-0.00327
-10.3206	0	-10.3206	0	-10.3206	0	-10.3206	0	-10.3206	-0.00267	-10.3206	-0.00338
-10.2705	0	-10.2705	0	-10.2705	0	-10.2705	0	-10.2705	-0.00304	-10.2705	-0.00386
-10.2204	0	-10.2204	0	-10.2204	0	-10.2204	0	-10.2204	-0.00361	-10.2204	-0.00455
-10.1703	0	-10.1703	0	-10.1703	0	-10.1703	0	-10.1703	-0.00422	-10.1703	-0.00517
-10.1202	0	-10.1202	0	-10.1202	0	-10.1202	0	-10.1202	-0.00464	-10.1202	-0.0054
-10.0701	0	-10.0701	0	-10.0701	0	-10.0701	0	-10.0701	-0.00467	-10.0701	-0.00498
-10.02	0	-10.02	0	-10.02	0	-10.02	0	-10.02	-0.00413	-10.02	-0.00372
-9.96994	0	-9.96994	0	-9.96994	0	-9.96994	0	-9.96994	-0.00293	-9.96994	-0.00158
-9.91984	0	-9.91984	0	-9.91984	0	-9.91984	0	-9.91984	-0.0011	-9.91984	0.00122
-9.86974	0	-9.86974	0	-9.86974	0	-9.86974	-1e-05	-9.86974	0.00119	-9.86974	0.00419
-9.81964	0	-9.81964	0	-9.81964	0	-9.81964	-2e-05	-9.81964	0.00359	-9.81964	0.00671
-9.76954	0	-9.76954	-1e-05	-9.76954	0	-9.76954	-7e-05	-9.76954	0.00562	-9.76954	0.00823
-9.71944	0	-9.71944	-3e-05	-9.71944	0	-9.71944	-0.00018	-9.71944	0.00686	-9.71944	0.00847
-9.66934	0	-9.66934	-9e-05	-9.66934	0	-9.66934	-0.00041	-9.66934	0.0071	-9.66934	0.00758
-9.61924	-1e-05	-9.61924	-0.00023	-9.61924	1e-05	-9.61924	-0.00086	-9.61924	0.00641	-9.61924	0.00599
-9.56914	-2e-05	-9.56914	-0.00051	-9.56914	2e-05	-9.56914	-0.00165	-9.56914	0.00512	-9.56914	0.00421
-9.51904	-4e-05	-9.51904	-0.00103	-9.51904	5e-05	-9.51904	-0.00291	-9.51904	0.00364	-9.51904	0.00265
-9.46894	-6e-05	-9.46894	-0.00191	-9.46894	0.00011	-9.46894	-0.00469	-9.46894	0.00233	-9.46894	0.00152
-9.41884	-9e-05	-9.41884	-0.00324	-9.41884	0.0002	-9.41884	-0.00693	-9.41884	0.00135	-9.41884	0.00081
-9.36874	-0.00011	-9.36874	-0.00502	-9.36874	0.00032	-9.36874	-0.00934	-9.36874	0.00072	-9.36874	0.00043
-9.31864	-0.00013	-9.31864	-0.00713	-9.31864	0.00046	-9.31864	-0.01148	-9.31864	0.00037	-9.31864	0.00024
-9.26854	-0.00013	-9.26854	-0.00924	-9.26854	0.00063	-9.26854	-0.01293	-9.26854	0.0002	-9.26854	0.00016
-9.21844	-0.0001	-9.21844	-0.0109	-9.21844	0.00082	-9.21844	-0.01352	-9.21844	0.00011	-9.21844	0.00011
-9.16834	-3e-05	-9.16834	-0.01176	-9.16834	0.00109	-9.16834	-0.01353	-9.16834	6e-05	-9.16834	9e-05
-9.11824	0.00011	-9.11824	-0.01172	-9.11824	0.00149	-9.11824	-0.01353	-9.11824	4e-05	-9.11824	9e-05
-9.06814	0.00033	-9.06814	-0.01109	-9.06814	0.00207	-9.06814	-0.01406	-9.06814	1e-05	-9.06814	0.00014
-9.01804	0.00065	-9.01804	-0.01038	-9.01804	0.00279	-9.01804	-0.01528	-9.01804	-1e-05	-9.01804	0.00032
-8.96794	0.00105	-8.96794	-0.01001	-8.96794	0.00357	-8.96794	-0.01684	-8.96794	-4e-05	-8.96794	0.00075
-8.91784	0.00149	-8.91784	-0.0101	-8.91784	0.00425	-8.91784	-0.01806	-8.91784	-0.0001	-8.91784	0.00165
-8.86774	0.00191	-8.86774	-0.01038	-8.86774	0.00468	-8.86774	-0.0183	-8.86774	-0.0002	-8.86774	0.00331
-8.81764	0.00223	-8.81764	-0.01043	-8.81764	0.00475	-8.81764	-0.01726	-8.81764	-0.00033	-8.81764	0.00603
-8.76754	0.00237	-8.76754	-0.0099	-8.76754	0.00453	-8.76754	-0.01514	-8.76754	-0.00047	-8.76754	0.00994
-8.71743	0.00234	-8.71743	-0.00868	-8.71743	0.00426	-8.71743	-0.0126	-8.71743	-0.00057	-8.71743	0.01484
-8.66733	0.0022	-8.66733	-0.00684	-8.66733	0.0043	-8.66733	-0.01051	-8.66733	-0.00055	-8.66733	0.02009
-8.61723	0.00211	-8.61723	-0.00462	-8.61723	0.00506	-8.61723	-0.00969	-8.61723	-0.00034	-8.61723	0.0248
-8.56713	0.00231	-8.56713	-0.00224	-8.56713	0.00679	-8.56713	-0.01051	-8.56713	7e-05	-8.56713	0.02809
-8.51703	0.00299	-8.51703	7e-05	-8.51703	0.00942	-8.51703	-0.01277	-8.51703	0.00064	-8.51703	0.02938
-8.46693	0.00426	-8.46693	0.00208	-8.46693	0.01249	-8.46693	-0.01573	-8.46693	0.00124	-8.46693	0.02862
-8.41683	0.00599	-8.41683	0.00355	-8.41683	0.01534	-8.41683	-0.01848	-8.41683	0.00172	-8.41683	0.02616
-8.36673	0.0079	-8.36673	0.00426	-8.36673	0.01747	-8.36673	-0.02035	-8.36673	0.00196	-8.36673	0.02263
-8.31663	0.00962	-8.31663	0.00412	-8.31663	0.01874	-8.31663	-0.02122	-8.31663	0.00192	-8.31663	0.0188
-8.26653	0.01096	-8.26653	0.00321	-8.26653	0.01938	-8.26653	-0.02136	-8.26653	0.00168	-8.26653	0.01546
-8.21643	0.01198	-8.21643	0.00169	-8.21643	0.01979	-8.21643	-0.02101	-8.21643	0.00142	-8.21643	0.01325
-8.16633	0.01292	-8.16633	-0.00028	-8.16633	0.0204	-8.16633	-0.01999	-8.16633	0.00134	-8.16633	0.01248
-8.11623	0.01398	-8.11623	-0.00257	-8.11623	0.02206	-8.11623	-0.01772	-8.11623	0.00159	-8.11623	0.01301
-8.06613	0.01517	-8.06613	-0.00482	-8.06613	0.02689	-8.06613	-0.01357	-8.06613	0.00222	-8.06613	0.01434
-8.01603	0.01636	-8.01603	-0.00605	-8.01603	0.03923	-8.01603	-0.00742	-8.01603	0.00318	-8.01603	0.01593
-7.96593	0.01764	-7.96593	-0.00463	-7.96593	0.06599	-7.96593	0.00019	-7.96593	0.00436	-7.96593	0.01743
-7.91583	0.01958	-7.91583	0.00126	-7.91583	0.11562	-7.91583	0.00819	-7.91583	0.00567	-7.91583	0.01883
-7.86573	0.02325	-7.86573	0.01265	-7.86573	0.19511	-7.86573	0.0155	-7.86573	0.00706	-7.86573	0.0203
-7.81563	0.02977	-7.81563	0.02894	-7.81563	0.3056	-7.81563	0.02154	-7.81563	0.00848	-7.81563	0.02199
-7.76553	0.03951	-7.76553	0.04758	-7.76553	0.43833	-7.76553	0.02657	-7.76553	0.00986	-7.76553	0.02395
-7.71543	0.05148	-7.71543	0.06487	-7.71543	0.57402	-7.71543	0.03172	-7.71543	0.01109	-7.71543	0.02614
-7.66533	0.06338	-7.66533	0.0777	-7.66533	0.68778	-7.66533	0.03875	-7.66533	0.01209	-7.66533	0.02865
-7.61523	0.07241	-7.61523	0.08522	-7.61523	0.75843	-7.61523	0.04973	-7.61523	0.0129	-7.61523	0.03172
-7.56513	0.0767	-7.56513	0.08967	-7.56513	0.77757	-7.56513	0.06657	-7.56513	0.01371	-7.56513	0.03568
-7.51503	0.07631	-7.51503	0.09561	-7.51503	0.75287	-7.51503	0.09064	-7.51503	0.01485	-7.51503	0.04066
-7.46493	0.07359	-7.46493	0.10824	-7.46493	0.70343	-7.46493	0.12233	-7.46493	0.01667	-7.46493	0.0462
-7.41483	0.07252	-7.41483	0.13196	-7.41483	0.65065	-7.41483	0.16069	-7.41483	0.01934	-7.41483	0.05121
-7.36473	0.0776	-7.36473	0.17061	-7.36473	0.61053	-7.36473	0.20318	-7.36473	0.02272	-7.36473	0.05448
-7.31463	0.09287	-7.31463	0.22913	-7.31463	0.59152	-7.31463	0.24593	-7.31463	0.02646	-7.31463	0.05548
-7.26453	0.12118	-7.26453	0.31485	-7.26453	0.59685	-7.26453	0.28459	-7.26453	0.03036	-7.26453	0.05499
-7.21443	0.1642	-7.21443	0.43576	-7.21443	0.62746	-7.21443	0.31581	-7.21443	0.03495	-7.21443	0.05501
-7.16433	0.22285	-7.16433	0.59546	-7.16433	0.68222	-7.16433	0.33847	-7.16433	0.04189	-7.16433	0.05793
-7.11423	0.29827	-7.11423	0.78815	-7.11423	0.75619	-7.11423	0.35372	-7.11423	0.0541	-7.11423	0.06551
-7.06413	0.39348	-7.06413	0.99944	-7.06413	0.84	-7.06413	0.36383	-7.06413	0.07512	-7.06413	0.07843
-7.01403	0.51681	-7.01403	1.21436	-7.01403	0.92265	-7.01403	0.37053	-7.01403	0.10785	-7.01403	0.09636
-6.96393	0.68649	-6.96393	1.42627	-6.96393	0.99646	-6.96393	0.3742	-6.96393	0.15267	-6.96393	0.118
-6.91383	0.93247	-6.91383	1.6373	-6.91383	1.06027	-6.91383	0.37448	-6.91383	0.20574	-6.91383	0.1409
-6.86373	1.28772	-6.86373	1.84788	-6.86373	1.11778	-6.86373	0.37134	-6.86373	0.25912	-6.86373	0.16152
-6.81363	1.7653	-6.81363	2.04434	-6.81363	1.17177	-6.81363	0.36584	-6.81363	0.30366	-6.81363	0.17628
-6.76353	2.33129	-6.76353	2.19671	-6.76353	1.21896	-6.76353	0.35997	-6.76353	0.33372	-6.76353	0.18337
-6.71343	2.89572	-6.71343	2.2704	-6.71343	1.24928	-6.71343	0.35579	-6.71343	0.35089	-6.71343	0.18403
-6.66333	3.33776	-6.66333	2.24412	-6.66333	1.25028	-6.66333	0.35434	-6.66333	0.36408	-6.66333	0.18187
-6.61323	3.55628	-6.61323	2.12236	-6.61323	1.21347	-6.61323	0.35478	-6.61323	0.38616	-6.61323	0.18051
-6.56313	3.5137	-6.56313	1.93513	-6.56313	1.13884	-6.56313	0.35457	-6.56313	0.42988	-6.56313	0.18168
-6.51303	3.24469	-6.51303	1.72571	-6.51303	1.03573	-6.51303	0.35082	-6.51303	0.50517	-6.51303	0.18522
-6.46293	2.82859	-6.46293	1.53332	-6.46293	0.92016	-6.46293	0.3421	-6.46293	0.61717	-6.46293	0.19084
-6.41283	2.35029	-6.41283	1.37967	-6.41283	0.81067	-6.41283	0.32954	-6.41283	0.76315	-6.41283	0.19946
-6.36273	1.8744	-6.36273	1.26617	-6.36273	0.72447	-6.36273	0.31627	-6.36273	0.92858	-6.36273	0.21281
-6.31263	1.44016	-6.31263	1.18109	-6.31263	0.67452	-6.31263	0.30627	-6.31263	1.0865	-6.31263	0.23152
-6.26253	1.06787	-6.26253	1.11069	-6.26253	0.66681	-6.26253	0.30387	-6.26253	1.20484	-6.26253	0.2535
-6.21242	0.76595	-6.21242	1.04628	-6.21242	0.69746	-6.21242	0.3142	-6.21242	1.26128	-6.21242	0.27454
-6.16232	0.53429	-6.16232	0.98449	-6.16232	0.75119	-6.16232	0.34314	-6.16232	1.25756	-6.16232	0.29118
-6.11222	0.36584	-6.11222	0.92317	-6.11222	0.80396	-6.11222	0.39523	-6.11222	1.22238	-6.11222	0.30394
-6.06212	0.24894	-6.06212	0.85827	-6.06212	0.83109	-6.06212	0.46997	-6.06212	1.19812	-6.06212	0.31852
-6.01202	0.17058	-6.01202	0.78464	-6.01202	0.81734	-6.01202	0.55941	-6.01202	1.2183	-6.01202	0.34327
-5.96192	0.11924	-5.96192	0.69957	-5.96192	0.76321	-5.96192	0.64967	-5.96192	1.28956	-5.96192	0.38423
-5.91182	0.0861	-5.91182	0.60555	-5.91182	0.68317	-5.91182	0.72656	-5.91182	1.38935	-5.91182	0.44024
-5.86172	0.06488	-5.86172	0.50984	-5.86172	0.5972	-5.86172	0.78178	-5.86172	1.47953	-5.86172	0.50165
-5.81162	0.051	-5.81162	0.42144	-5.81162	0.52161	-5.81162	0.81563	-5.81162	1.52627	-5.81162	0.55394
-5.76152	0.0411	-5.76152	0.34791	-5.76152	0.46413	-5.76152	0.83475	-5.76152	1.51367	-5.76152	0.58486
-5.71142	0.0329	-5.71142	0.2939	-5.71142	0.42444	-5.71142	0.84715	-5.71142	1.44494	-5.71142	0.59114
-5.66132	0.02529	-5.66132	0.26136	-5.66132	0.39768	-5.66132	0.85907	-5.66132	1.33418	-5.66132	0.58065
-5.61122	0.01824	-5.61122	0.25044	-5.61122	0.37807	-5.61122	0.87544	-5.61122	1.1975	-5.61122	0.5682
-5.56112	0.0123	-5.56112	0.26004	-5.56112	0.36166	-5.56112	0.90244	-5.56112	1.04936	-5.56112	0.56721
-5.51102	0.00793	-5.51102	0.28789	-5.51102	0.34772	-5.51102	0.94833	-5.51102	0.9036	-5.51102	0.58241
-5.46092	0.00513	-5.46092	0.33016	-5.46092	0.33898	-5.46092	1.02053	-5.46092	0.77428	-5.46092	0.60849
-5.41082	0.0036	-5.41082	0.38081	-5.41082	0.34036	-5.41082	1.12048	-5.41082	0.6735	-5.41082	0.63624
-5.36072	0.00333	-5.36072	0.43127	-5.36072	0.35689	-5.36072	1.24023	-5.36072	0.60722	-5.36072	0.66302
-5.31062	0.00517	-5.31062	0.47141	-5.31062	0.39142	-5.31062	1.36393	-5.31062	0.57271	-5.31062	0.70058
-5.26052	0.01078	-5.26052	0.49208	-5.26052	0.44342	-5.26052	1.47397	-5.26052	0.55961	-5.26052	0.77419
-5.21042	0.02245	-5.21042	0.48849	-5.21042	0.50903	-5.21042	1.55813	-5.21042	0.55407	-5.21042	0.91112
-5.16032	0.04276	-5.16032	0.46227	-5.16032	0.58229	-5.16032	1.61251	-5.16032	0.54346	-5.16032	1.12279
-5.11022	0.07482	-5.11022	0.42072	-5.11022	0.65676	-5.11022	1.6384	-5.11022	0.51939	-5.11022	1.39066
-5.06012	0.12245	-5.06012	0.37341	-5.06012	0.72646	-5.06012	1.63622	-5.06012	0.47875	-5.06012	1.66601
-5.01002	0.18957	-5.01002	0.32807	-5.01002	0.78589	-5.01002	1.60208	-5.01002	0.42308	-5.01002	1.88753
-4.95992	0.27786	-4.95992	0.28805	-4.95992	0.8293	-4.95992	1.53037	-4.95992	0.35744	-4.95992	2.00798
-4.90982	0.38337	-4.90982	0.25243	-4.90982	0.85063	-4.90982	1.42005	-4.90982	0.28882	-4.90982	2.0134
-4.85972	0.49418	-4.85972	0.21834	-4.85972	0.84477	-4.85972	1.27946	-4.85972	0.22435	-4.85972	1.92283
-4.80962	0.59203	-4.80962	0.18359	-4.80962	0.81002	-4.80962	1.1258	-4.80962	0.16965	-4.80962	1.77122
-4.75952	0.65867	-4.75952	0.14832	-4.75952	0.7502	-4.75952	0.97997	-4.75952	0.1278	-4.75952	1.59026
-4.70942	0.68431	-4.70942	0.11475	-4.70942	0.67471	-4.70942	0.85984	-4.70942	0.09925	-4.70942	1.39945
-4.65932	0.67316	-4.65932	0.08568	-4.65932	0.59604	-4.65932	0.77546	-4.65932	0.08261	-4.65932	1.20863
-4.60922	0.64245	-4.60922	0.06281	-4.60922	0.52587	-4.60922	0.72765	-4.60922	0.07582	-4.60922	1.02482
-4.55912	0.61524	-4.55912	0.04599	-4.55912	0.47185	-4.55912	0.70965	-4.55912	0.07759	-4.55912	0.85652
-4.50902	0.61102	-4.50902	0.0336	-4.50902	0.43674	-4.50902	0.71086	-4.50902	0.08873	-4.50902	0.7142
-4.45892	0.63915	-4.45892	0.0238	-4.45892	0.4197	-4.45892	0.72094	-4.45892	0.11303	-4.45892	0.60864
-4.40882	0.69764	-4.40882	0.0154	-4.40882	0.41848	-4.40882	0.73307	-4.40882	0.15682	-4.40882	0.5486
-4.35872	0.77694	-4.35872	0.00807	-4.35872	0.43043	-4.35872	0.74482	-4.35872	0.22668	-4.35872	0.53837
-4.30862	0.8655	-4.30862	0.00165	-4.30862	0.45224	-4.30862	0.75674	-4.30862	0.32534	-4.30862	0.57545
-4.25852	0.9535	-4.25852	-0.00447	-4.25852	0.47896	-4.25852	0.7697	-4.25852	0.44723	-4.25852	0.6486
-4.20842	1.03298	-4.20842	-0.01152	-4.20842	0.50405	-4.20842	0.78284	-4.20842	0.57596	-4.20842	0.73713
-4.15832	1.09562	-4.15832	-0.02085	-4.15832	0.52081	-4.15832	0.79339	-4.15832	0.68669	-4.15832	0.81316
-4.10822	1.13187	-4.10822	-0.03317	-4.10822	0.52455	-4.10822	0.79787	-4.10822	0.75396	-4.10822	0.84857
-4.05812	1.13356	-4.05812	-0.04816	-4.05812	0.5143	-4.05812	0.79332	-4.05812	0.76262	-4.05812	0.82581
-4.00802	1.09865	-4.00802	-0.0646	-4.00802	0.49277	-4.00802	0.77797	-4.00802	0.71589	-4.00802	0.74684
-3.95792	1.03395	-3.95792	-0.08085	-3.95792	0.46481	-3.95792	0.7516	-3.95792	0.63475	-3.95792	0.6335
-3.90782	0.95333	-3.90782	-0.09533	-3.90782	0.43523	-3.90782	0.71628	-3.90782	0.54818	-3.90782	0.5175
-3.85772	0.87225	-3.85772	-0.10696	-3.85772	0.40758	-3.85772	0.67688	-3.85772	0.47984	-3.85772	0.42619
-3.80762	0.80211	-3.80762	-0.11539	-3.80762	0.38413	-3.80762	0.64066	-3.80762	0.4393	-3.80762	0.37285
-3.75752	0.74764	-3.75752	-0.12103	-3.75752	0.36668	-3.75752	0.6153	-3.75752	0.42214	-3.75752	0.35568
-3.70741	0.70799	-3.70741	-0.12481	-3.70741	0.35715	-3.70741	0.60636	-3.70741	0.41723	-3.70741	0.36357
-3.65731	0.68017	-3.65731	-0.12784	-3.65731	0.35701	-3.65731	0.61534	-3.65731	0.41533	-3.65731	0.38376
-3.60721	0.66184	-3.60721	-0.13109	-3.60721	0.36614	-3.60721	0.63876	-3.60721	0.4141	-3.60721	0.40802
-3.55711	0.65185	-3.55711	-0.13524	-3.55711	0.38173	-3.55711	0.66863	-3.55711	0.41739	-3.55711	0.4361
-3.50701	0.64874	-3.50701	-0.14071	-3.50701	0.39839	-3.50701	0.6943	-3.50701	0.43043	-3.50701	0.47592
-3.45691	0.64878	-3.45691	-0.14765	-3.45691	0.40955	-3.45691	0.70514	-3.45691	0.45399	-3.45691	0.53942
-3.40681	0.6455	-3.40681	-0.15579	-3.40681	0.40978	-3.40681	0.69346	-3.40681	0.48127	-3.40681	0.63447
-3.35671	0.63076	-3.35671	-0.16446	-3.35671	0.39646	-3.35671	0.6566	-3.35671	0.49937	-3.35671	0.75598
-3.30661	0.59702	-3.30661	-0.17259	-3.30661	0.37024	-3.30661	0.59733	-3.30661	0.49467	-3.30661	0.88191
-3.25651	0.53979	-3.25651	-0.17925	-3.25651	0.33384	-3.25651	0.52276	-3.25651	0.4592	-3.25651	0.97864
-3.20641	0.45965	-3.20641	-0.18407	-3.20641	0.29029	-3.20641	0.44189	-3.20641	0.39438	-3.20641	1.01483
-3.15631	0.36287	-3.15631	-0.1875	-3.15631	0.24163	-3.15631	0.36298	-3.15631	0.31049	-3.15631	0.97627
-3.10621	0.2598	-3.10621	-0.19065	-3.10621	0.18879	-3.10621	0.29173	-3.10621	0.22237	-3.10621	0.87294
-3.05611	0.16152	-3.05611	-0.19482	-3.05611	0.13262	-3.05611	0.23121	-3.05611	0.14391	-3.05611	0.73409
-3.00601	0.07618	-3.00601	-0.20112	-3.00601	0.07516	-3.00601	0.1831	-3.00601	0.08392	-3.00601	0.59526
-2.95591	0.00721	-2.95591	-0.21014	-2.95591	0.02039	-2.95591	0.14903	-2.95591	0.04498	-2.95591	0.48567
-2.90581	-0.04607	-2.90581	-0.22171	-2.90581	-0.0263	-2.90581	0.13081	-2.90581	0.02525	-2.90581	0.42229
-2.85571	-0.08637	-2.85571	-0.23474	-2.85571	-0.05953	-2.85571	0.12944	-2.85571	0.022	-2.85571	0.41077
-2.80561	-0.11658	-2.80561	-0.24726	-2.80561	-0.07595	-2.80561	0.14378	-2.80561	0.03507	-2.80561	0.44843
-2.75551	-0.13911	-2.75551	-0.25711	-2.75551	-0.07571	-2.75551	0.17	-2.75551	0.06834	-2.75551	0.52445
-2.70541	-0.15612	-2.70541	-0.26305	-2.70541	-0.06274	-2.70541	0.20207	-2.70541	0.12782	-2.70541	0.61777
-2.65531	-0.16965	-2.65531	-0.26557	-2.65531	-0.04339	-2.65531	0.23288	-2.65531	0.21613	-2.65531	0.69776
-2.60521	-0.1813	-2.60521	-0.26677	-2.60521	-0.02424	-2.60521	0.25549	-2.60521	0.32598	-2.60521	0.73301
-2.55511	-0.19161	-2.55511	-0.26896	-2.55511	-0.01013	-2.55511	0.26434	-2.55511	0.43752	-2.55511	0.70581
-2.50501	-0.1997	-2.50501	-0.27291	-2.50501	-0.00328	-2.50501	0.25626	-2.50501	0.5239	-2.50501	0.62292
-2.45491	-0.2037	-2.45491	-0.27697	-2.45491	-0.00359	-2.45491	0.23101	-2.45491	0.56403	-2.45491	0.51318
-2.40481	-0.2018	-2.40481	-0.27796	-2.40481	-0.00966	-2.40481	0.19104	-2.40481	0.55428	-2.40481	0.41196
-2.35471	-0.19385	-2.35471	-0.27353	-2.35471	-0.02011	-2.35471	0.14055	-2.35471	0.51002	-2.35471	0.34262
-2.30461	-0.1827	-2.30461	-0.26419	-2.30461	-0.03484	-2.30461	0.0843	-2.30461	0.4545	-2.30461	0.30692
-2.25451	-0.17423	-2.25451	-0.25375	-2.25451	-0.05545	-2.25451	0.02648	-2.25451	0.40351	-2.25451	0.28915
-2.20441	-0.17562	-2.20441	-0.24741	-2.20441	-0.08431	-2.20441	-0.0299	-2.20441	0.35694	-2.20441	0.26909
-2.15431	-0.19234	-2.15431	-0.24907	-2.15431	-0.12255	-2.15431	-0.08307	-2.15431	0.30236	-2.15431	0.23438
-2.10421	-0.22563	-2.10421	-0.25952	-2.10421	-0.16824	-2.10421	-0.13206	-2.10421	0.22567	-2.10421	0.18528
-2.05411	-0.27213	-2.05411	-0.27678	-2.05411	-0.21639	-2.05411	-0.17604	-2.05411	0.12042	-2.05411	0.131
-2.00401	-0.32561	-2.00401	-0.29789	-2.00401	-0.26106	-2.00401	-0.21375	-2.00401	-0.00872	-2.00401	0.08232
-1.95391	-0.37923	-1.95391	-0.32059	-1.95391	-0.2982	-1.95391	-0.24352	-1.95391	-0.14701	-1.95391	0.04585
-1.90381	-0.4271	-1.90381	-0.34367	-1.90381	-0.32751	-1.90381	-0.26396	-1.90381	-0.27288	-1.90381	0.02261
-1.85371	-0.46488	-1.85371	-0.366	-1.85371	-0.3518	-1.85371	-0.27494	-1.85371	-0.36343	-1.85371	0.00986
-1.80361	-0.49013	-1.80361	-0.3856	-1.80361	-0.37473	-1.80361	-0.27847	-1.80361	-0.40291	-1.80361	0.00377
-1.75351	-0.5025	-1.75351	-0.39969	-1.75351	-0.39852	-1.75351	-0.27881	-1.75351	-0.39169	-1.75351	0.00117
-1.70341	-0.50358	-1.70341	-0.40588	-1.70341	-0.4232	-1.70341	-0.28155	-1.70341	-0.35022	-1.70341	-1e-05
-1.65331	-0.49609	-1.65331	-0.4036	-1.65331	-0.4475	-1.65331	-0.29213	-1.65331	-0.31433	-1.65331	-0.001
-1.60321	-0.48297	-1.60321	-0.39464	-1.60321	-0.47044	-1.60321	-0.31415	-1.60321	-0.32306	-1.60321	-0.00271
-1.55311	-0.46708	-1.55311	-0.38238	-1.55311	-0.49224	-1.55311	-0.34806	-1.55311	-0.4037	-1.55311	-0.0062
-1.50301	-0.45132	-1.50301	-0.36999	-1.50301	-0.5139	-1.50301	-0.39061	-1.50301	-0.5587	-1.50301	-0.01298
-1.45291	-0.43856	-1.45291	-0.35893	-1.45291	-0.53591	-1.45291	-0.43534	-1.45291	-0.75955	-1.45291	-0.02521
-1.40281	-0.43129	-1.40281	-0.34881	-1.40281	-0.55735	-1.40281	-0.47419	-1.40281	-0.95247	-1.40281	-0.04562
-1.35271	-0.431	-1.35271	-0.33862	-1.35271	-0.57618	-1.35271	-0.50014	-1.35271	-1.07782	-1.35271	-0.0769
-1.30261	-0.43823	-1.30261	-0.32845	-1.30261	-0.59088	-1.30261	-0.50983	-1.30261	-1.0961	-1.30261	-0.12023
-1.25251	-0.45299	-1.25251	-0.32008	-1.25251	-0.60231	-1.25251	-0.50522	-1.25251	-1.00642	-1.25251	-0.17344
-1.2024	-0.47537	-1.2024	-0.31636	-1.2024	-0.61419	-1.2024	-0.49314	-1.2024	-0.84601	-1.2024	-0.22997
-1.1523	-0.5056	-1.1523	-0.31968	-1.1523	-0.63144	-1.1523	-0.48311	-1.1523	-0.67161	-1.1523	-0.28023
-1.1022	-0.54363	-1.1022	-0.33098	-1.1022	-0.6574	-1.1022	-0.48412	-1.1022	-0.53511	-1.1022	-0.31547
-1.0521	-0.58839	-1.0521	-0.34955	-1.0521	-0.69173	-1.0521	-0.50189	-1.0521	-0.4664	-1.0521	-0.33216
-1.002	-0.6372	-1.002	-0.37353	-1.002	-0.73049	-1.002	-0.53743	-1.002	-0.46935	-1.002	-0.33387
-0.9519	-0.68591	-0.9519	-0.40029	-0.9519	-0.76833	-0.9519	-0.58725	-0.9519	-0.52804	-0.9519	-0.32934
-0.9018	-0.73022	-0.9018	-0.42655	-0.9018	-0.80117	-0.9018	-0.64519	-0.9018	-0.61689	-0.9018	-0.32842
-0.8517	-0.76768	-0.8517	-0.44857	-0.8517	-0.8276	-0.8517	-0.70544	-0.8517	-0.70944	-0.8517	-0.33848
-0.8016	-0.799	-0.8016	-0.46313	-0.8016	-0.84812	-0.8016	-0.76573	-0.8016	-0.78381	-0.8016	-0.36329
-0.7515	-0.82762	-0.7515	-0.46889	-0.7515	-0.86304	-0.7515	-0.82916	-0.7515	-0.82544	-0.7515	-0.40434
-0.7014	-0.85743	-0.7014	-0.46726	-0.7014	-0.87078	-0.7014	-0.90313	-0.7014	-0.82851	-0.7014	-0.46408
-0.6513	-0.89053	-0.6513	-0.46161	-0.6513	-0.86821	-0.6513	-0.99504	-0.6513	-0.79622	-0.6513	-0.55028
-0.6012	-0.92686	-0.6012	-0.45536	-0.6012	-0.85337	-0.6012	-1.10669	-0.6012	-0.73924	-0.6012	-0.67914
-0.5511	-0.96597	-0.5511	-0.45001	-0.5511	-0.82896	-0.5511	-1.23087	-0.5511	-0.67229	-0.5511	-0.87429
-0.501	-1.00909	-0.501	-0.4448	-0.501	-0.80348	-0.501	-1.35366	-0.501	-0.61082	-0.501	-1.15863
-0.4509	-1.05919	-0.4509	-0.43814	-0.4509	-0.78848	-0.4509	-1.46194	-0.4509	-0.57035	-0.4509	-1.5405
-0.4008	-1.11847	-0.4008	-0.4296	-0.4008	-0.79292	-0.4008	-1.55139	-0.4008	-0.56942	-0.4008	-2.00117
-0.3507	-1.18501	-0.3507	-0.42098	-0.3507	-0.81831	-0.3507	-1.62863	-0.3507	-0.63319	-0.3507	-2.49262
-0.3006	-1.25088	-0.3006	-0.4157	-0.3006	-0.85836	-0.3006	-1.70572	-0.3006	-0.79197	-0.3006	-2.94833
-0.2505	-1.30352	-0.2505	-0.41716	-0.2505	-0.90308	-0.2505	-1.79175	-0.2505	-1.07082	-0.2505	-3.3012
-0.2004	-1.32982	-0.2004	-0.42762	-0.2004	-0.94401	-0.2004	-1.88824	-0.2004	-1.47237	-0.2004	-3.49889
-0.1503	-1.32081	-0.1503	-0.44828	-0.1503	-0.97676	-0.1503	-1.99038	-0.1503	-1.96314	-0.1503	-3.51311
-0.1002	-1.27465	-0.1002	-0.48001	-0.1002	-0.99982	-0.1002	-2.0905	-0.1002	-2.47509	-0.1002	-3.34528
-0.0501	-1.19654	-0.0501	-0.52321	-0.0501	-1.01194	-0.0501	-2.17892	-0.0501	-2.92563	-0.0501	-3.02959
0	-1.09604	0	-0.57637	0	-1.01111	0	-2.24273	0	-3.24527	0	-2.62868
0.0501	-0.98347	0.0501	-0.63487	0.0501	-0.99509	0.0501	-2.26614	0.0501	-3.39616	0.0501	-2.21864
0.1002	-0.86753	0.1002	-0.69182	0.1002	-0.96214	0.1002	-2.2345	0.1002	-3.37313	0.1002	-1.86853
0.1503	-0.75536	0.1503	-0.74172	0.1503	-0.91077	0.1503	-2.13959	0.1503	-3.19371	0.1503	-1.6258
0.2004	-0.65429	0.2004	-0.78435	0.2004	-0.83972	0.2004	-1.98211	0.2004	-2.8892	0.2004	-1.51396
0.2505	-0.57329	0.2505	-0.82583	0.2505	-0.74981	0.2505	-1.77091	0.2505	-2.50101	0.2505	-1.53934
0.3006	-0.52189	0.3006	-0.87496	0.3006	-0.64714	0.3006	-1.5213	0.3006	-2.07745	0.3006	-1.69784
0.3507	-0.50645	0.3507	-0.93627	0.3507	-0.54533	0.3507	-1.2547	0.3507	-1.66577	0.3507	-1.97592
0.4008	-0.52643	0.4008	-1.00392	0.4008	-0.46439	0.4008	-0.99805	0.4008	-1.30183	0.4008	-2.3474
0.4509	-0.574	0.4509	-1.06082	0.4509	-0.42587	0.4509	-0.78032	0.4509	-1.00379	0.4509	-2.77246
0.501	-0.63802	0.501	-1.08515	0.501	-0.44639	0.501	-0.6258	0.501	-0.77307	0.501	-3.20327
0.5511	-0.70978	0.5511	-1.06204	0.5511	-0.53242	0.5511	-0.54757	0.5511	-0.60032	0.5511	-3.59241
0.6012	-0.78604	0.6012	-0.99425	0.6012	-0.67887	0.6012	-0.5457	0.6012	-0.47182	0.6012	-3.89658
0.6513	-0.86675	0.6513	-0.90494	0.6513	-0.87154	0.6513	-0.61161	0.6513	-0.37388	0.6513	-4.07308
0.7014	-0.9493	0.7014	-0.82965	0.7014	-1.09111	0.7014	-0.73573	0.7014	-0.29543	0.7014	-4.07823
0.7515	-1.02409	0.7515	-0.80021	0.7515	-1.31501	0.7515	-0.91207	0.7515	-0.22929	0.7515	-3.87843
0.8016	-1.07615	0.8016	-0.82854	0.8016	-1.51608	0.8016	-1.13548	0.8016	-0.17244	0.8016	-3.47259
0.8517	-1.09222	0.8517	-0.8994	0.8517	-1.66131	0.8517	-1.39216	0.8517	-0.1249	0.8517	-2.90882
0.9018	-1.06819	0.9018	-0.97777	0.9018	-1.71704	0.9018	-1.65068	0.9018	-0.08785	0.9018	-2.27831
0.9519	-1.01095	0.9519	-1.02778	0.9519	-1.66172	0.9519	-1.86247	0.9519	-0.06184	0.9519	-1.68568
1.002	-0.93404	1.002	-1.03129	1.002	-1.49895	1.002	-1.97539	1.002	-0.04579	1.002	-1.21343
1.0521	-0.85161	1.0521	-0.99347	1.0521	-1.25998	1.0521	-1.95459	1.0521	-0.03716	1.0521	-0.90187
1.1022	-0.77481	1.1022	-0.93247	1.1022	-0.992	1.1022	-1.79814	1.1022	-0.03282	1.1022	-0.75332
1.1523	-0.71064	1.1523	-0.86304	1.1523	-0.73964	1.1523	-1.53828	1.1523	-0.03036	1.1523	-0.75095
1.2024	-0.66096	1.2024	-0.78778	1.2024	-0.53172	1.2024	-1.2284	1.2024	-0.02938	1.2024	-0.87307
1.25251	-0.6215	1.25251	-0.70173	1.25251	-0.37912	1.25251	-0.92448	1.25251	-0.03214	1.25251	-1.09018
1.30261	-0.58334	1.30261	-0.60352	1.30261	-0.28067	1.30261	-0.67044	1.30261	-0.04339	1.30261	-1.35059
1.35271	-0.53815	1.35271	-0.50161	1.35271	-0.23023	1.35271	-0.49139	1.35271	-0.06884	1.35271	-1.5756
1.40281	-0.48488	1.40281	-0.4106	1.40281	-0.22008	1.40281	-0.3935	1.40281	-0.11217	1.40281	-1.68019
1.45291	-0.43353	1.45291	-0.34221	1.45291	-0.24076	1.45291	-0.36706	1.45291	-0.1713	1.45291	-1.61188
1.50301	-0.40237	1.50301	-0.29935	1.50301	-0.27992	1.50301	-0.3908	1.50301	-0.23598	1.50301	-1.37957
1.55311	-0.40989	1.55311	-0.27733	1.55311	-0.32289	1.55311	-0.43748	1.55311	-0.28938	1.55311	-1.04886
1.60321	-0.46603	1.60321	-0.26945	1.60321	-0.35564	1.60321	-0.48095	1.60321	-0.31456	1.60321	-0.70679
1.65331	-0.56761	1.65331	-0.27168	1.65331	-0.36871	1.65331	-0.50309	1.65331	-0.30269	1.65331	-0.42166
1.70341	-0.69924	1.70341	-0.28335	1.70341	-0.3597	1.70341	-0.49777	1.70341	-0.25771	1.70341	-0.22258
1.75351	-0.83738	1.75351	-0.30442	1.75351	-0.33309	1.75351	-0.46989	1.75351	-0.19412	1.75351	-0.10393
1.80361	-0.95412	1.80361	-0.33232	1.80361	-0.29783	1.80361	-0.43032	1.80361	-0.12935	1.80361	-0.04292
1.85371	-1.02108	1.85371	-0.36059	1.85371	-0.26427	1.85371	-0.39026	1.85371	-0.07625	1.85371	-0.01567
1.90381	-1.01607	1.90381	-0.38056	1.90381	-0.2417	1.90381	-0.3581	1.90381	-0.03976	1.90381	-0.00506
1.95391	-0.93286	1.95391	-0.38529	1.95391	-0.23708	1.95391	-0.33955	1.95391	-0.01834	1.95391	-0.00144
2.00401	-0.78819	2.00401	-0.37361	2.00401	-0.25404	2.00401	-0.33917	2.00401	-0.00748	2.00401	-0.00036
2.05411	-0.61861	2.05411	-0.35172	2.05411	-0.29149	2.05411	-0.36036	2.05411	-0.0027	2.05411	-8e-05
2.10421	-0.4661	2.10421	-0.33092	2.10421	-0.34187	2.10421	-0.40253	2.10421	-0.00086	2.10421	-2e-05
2.15431	-0.36029	2.15431	-0.32224	2.15431	-0.39115	2.15431	-0.45723	2.15431	-0.00024	2.15431	0
2.20441	-0.30809	2.20441	-0.33085	2.20441	-0.42256	2.20441	-0.50761	2.20441	-6e-05	2.20441	0
2.25451	-0.29563	2.25451	-0.35334	2.25451	-0.4238	2.25451	-0.53416	2.25451	-1e-05	2.25451	0
2.30461	-0.29975	2.30461	-0.37959	2.30461	-0.39373	2.30461	-0.52461	2.30461	0	2.30461	0
2.35471	-0.30148	2.35471	-0.3979	2.35471	-0.34366	2.35471	-0.48165	2.35471	0	2.35471	0
2.40481	-0.29411	2.40481	-0.40065	2.40481	-0.29154	2.40481	-0.42222	2.40481	0	2.40481	0
2.45491	-0.28329	2.45491	-0.38703	2.45491	-0.25256	2.45491	-0.36802	2.45491	0	2.45491	0
2.50501	-0.28106	2.50501	-0.36174	2.50501	-0.2324	2.50501	-0.3335	2.50501	0	2.50501	0
2.55511	-0.29812	2.55511	-0.33105	2.55511	-0.22699	2.55511	-0.31974	2.55511	0	2.55511	0
2.60521	-0.33779	2.60521	-0.2993	2.60521	-0.22818	2.60521	-0.31762	2.60521	0	2.60521	0
2.65531	-0.39327	2.65531	-0.26839	2.65531	-0.22993	2.65531	-0.31687	2.65531	0	2.65531	0
2.70541	-0.44934	2.70541	-0.24005	2.70541	-0.23075	2.70541	-0.31293	2.70541	0	2.70541	-1e-05
2.75551	-0.48925	2.75551	-0.21817	2.75551	-0.23128	2.75551	-0.30709	2.75551	-1e-05	2.75551	-4e-05
2.80561	-0.50433	2.80561	-0.20887	2.80561	-0.23088	2.80561	-0.3013	2.80561	-2e-05	2.80561	-0.00011
2.85571	-0.5004	2.85571	-0.21826	2.85571	-0.22707	2.85571	-0.29431	2.85571	-8e-05	2.85571	-0.00032
2.90581	-0.49526	2.90581	-0.24943	2.90581	-0.21886	2.90581	-0.28311	2.90581	-0.00021	2.90581	-0.00081
2.95591	-0.50725	2.95591	-0.29999	2.95591	-0.21027	2.95591	-0.26806	2.95591	-0.00052	2.95591	-0.00184
3.00601	-0.54218	3.00601	-0.36114	3.00601	-0.2105	3.00601	-0.25629	3.00601	-0.00115	3.00601	-0.0038
3.05611	-0.58748	3.05611	-0.41889	3.05611	-0.22953	3.05611	-0.25967	3.05611	-0.0023	3.05611	-0.00709
3.10621	-0.61826	3.10621	-0.45813	3.10621	-0.27205	3.10621	-0.28887	3.10621	-0.00418	3.10621	-0.01205
3.15631	-0.6114	3.15631	-0.46836	3.15631	-0.33342	3.15631	-0.34727	3.15631	-0.00691	3.15631	-0.01876
3.20641	-0.55858	3.20641	-0.44822	3.20641	-0.40002	3.20641	-0.42782	3.20641	-0.01049	3.20641	-0.02702
3.25651	-0.46989	3.25651	-0.40571	3.25651	-0.45376	3.25651	-0.51369	3.25651	-0.01477	3.25651	-0.03638
3.30661	-0.36693	3.30661	-0.35407	3.30661	-0.47881	3.30661	-0.58247	3.30661	-0.01957	3.30661	-0.04638
3.35671	-0.27167	3.35671	-0.30606	3.35671	-0.46775	3.35671	-0.61354	3.35671	-0.02481	3.35671	-0.05659
3.40681	-0.199	3.40681	-0.26975	3.40681	-0.42411	3.40681	-0.59604	3.40681	-0.03068	3.40681	-0.06673
3.45691	-0.15624	3.45691	-0.24737	3.45691	-0.36029	3.45691	-0.53361	3.45691	-0.03767	3.45691	-0.07663
3.50701	-0.14629	3.50701	-0.23679	3.50701	-0.29232	3.50701	-0.44285	3.50701	-0.0466	3.50701	-0.08651
3.55711	-0.16971	3.55711	-0.23405	3.55711	-0.23501	3.55711	-0.34643	3.55711	-0.05852	3.55711	-0.09729
3.60721	-0.2234	3.60721	-0.23574	3.60721	-0.19961	3.60721	-0.26567	3.60721	-0.07443	3.60721	-0.1105
3.65731	-0.29767	3.65731	-0.2398	3.65731	-0.19334	3.65731	-0.21626	3.65731	-0.0946	3.65731	-0.12751
3.70741	-0.37602	3.70741	-0.24519	3.70741	-0.21852	3.70741	-0.20706	3.70741	-0.1177	3.70741	-0.14808
3.75752	-0.4396	3.75752	-0.25096	3.75752	-0.27048	3.75752	-0.2391	3.75752	-0.14034	3.75752	-0.1693
3.80762	-0.47487	3.80762	-0.25585	3.80762	-0.33615	3.80762	-0.30351	3.80762	-0.15759	3.80762	-0.18584
3.85772	-0.47931	3.85772	-0.25834	3.85772	-0.39649	3.85772	-0.38066	3.85772	-0.16461	3.85772	-0.19196
3.90782	-0.46091	3.90782	-0.25718	3.90782	-0.43338	3.90782	-0.44431	3.90782	-0.15872	3.90782	-0.18421
3.95792	-0.4315	3.95792	-0.25229	3.95792	-0.43749	3.95792	-0.47135	3.95792	-0.14078	3.95792	-0.16348
4.00802	-0.39891	4.00802	-0.24565	4.00802	-0.41207	4.00802	-0.4527	4.00802	-0.11503	4.00802	-0.13484
4.05812	-0.36353	4.05812	-0.24116	4.05812	-0.37031	4.05812	-0.3982	4.05812	-0.08744	4.05812	-0.10531
4.10822	-0.32127	4.10822	-0.2426	4.10822	-0.32816	4.10822	-0.33161	4.10822	-0.06354	4.10822	-0.08087
4.15832	-0.26975	4.15832	-0.25026	4.15832	-0.29789	4.15832	-0.27878	4.15832	-0.04693	4.15832	-0.06439
4.20842	-0.21252	4.20842	-0.2591	4.20842	-0.28577	4.20842	-0.25645	4.20842	-0.03881	4.20842	-0.05541
4.25852	-0.15815	4.25852	-0.26059	4.25852	-0.29399	4.25852	-0.26816	4.25852	-0.03856	4.25852	-0.05159
4.30862	-0.11543	4.30862	-0.24783	4.30862	-0.32326	4.30862	-0.3081	4.30862	-0.04443	4.30862	-0.05055
4.35872	-0.08871	4.35872	-0.22026	4.35872	-0.37308	4.35872	-0.36884	4.35872	-0.05409	4.35872	-0.05144
4.40882	-0.0765	4.40882	-0.18444	4.40882	-0.43899	4.40882	-0.44653	4.40882	-0.06481	4.40882	-0.05509
4.45892	-0.07391	4.45892	-0.15068	4.45892	-0.50996	4.45892	-0.53989	4.45892	-0.07387	4.45892	-0.06311
4.50902	-0.07675	4.50902	-0.12809	4.50902	-0.56954	4.50902	-0.64457	4.50902	-0.07925	4.50902	-0.07618
4.55912	-0.08481	4.55912	-0.12113	4.55912	-0.60157	4.55912	-0.74844	4.55912	-0.0805	4.55912	-0.09282
4.60922	-0.10213	4.60922	-0.1289	4.60922	-0.59703	4.60922	-0.83253	4.60922	-0.07896	4.60922	-0.10952
4.65932	-0.13411	4.65932	-0.14675	4.65932	-0.5576	4.65932	-0.87771	4.65932	-0.07716	4.65932	-0.12246
4.70942	-0.18283	4.70942	-0.16912	4.70942	-0.49382	4.70942	-0.87277	4.70942	-0.07756	4.70942	-0.12971
4.75952	-0.24318	4.75952	-0.19212	4.75952	-0.42007	4.75952	-0.81853	4.75952	-0.08157	4.75952	-0.13222
4.80962	-0.3026	4.80962	-0.21448	4.80962	-0.34974	4.80962	-0.72646	4.80962	-0.08903	4.80962	-0.1331
4.85972	-0.34538	4.85972	-0.23623	4.85972	-0.29226	4.85972	-0.61388	4.85972	-0.09842	4.85972	-0.13546
4.90982	-0.3593	4.90982	-0.25618	4.90982	-0.25198	4.90982	-0.49899	4.90982	-0.10722	4.90982	-0.14057
4.95992	-0.34103	4.95992	-0.27044	4.95992	-0.22833	4.95992	-0.39749	4.95992	-0.11263	4.95992	-0.14722
5.01002	-0.29682	5.01002	-0.27365	5.01002	-0.21696	5.01002	-0.32022	5.01002	-0.11237	5.01002	-0.15253
5.06012	-0.23875	5.06012	-0.26197	5.06012	-0.21225	5.06012	-0.27171	5.06012	-0.1055	5.06012	-0.15373
5.11022	-0.17913	5.11022	-0.2355	5.11022	-0.21021	5.11022	-0.25026	5.11022	-0.09283	5.11022	-0.14974
5.16032	-0.12643	5.16032	-0.1984	5.16032	-0.21014	5.16032	-0.25021	5.16032	-0.07649	5.16032	-0.14191
5.21042	-0.08419	5.21042	-0.15688	5.21042	-0.21362	5.21042	-0.2653	5.21042	-0.05901	5.21042	-0.13325
5.26052	-0.05225	5.26052	-0.11679	5.26052	-0.22161	5.26052	-0.29038	5.26052	-0.04249	5.26052	-0.12678
5.31062	-0.02879	5.31062	-0.08221	5.31062	-0.23188	5.31062	-0.32039	5.31062	-0.0283	5.31062	-0.12401
5.36072	-0.01195	5.36072	-0.0552	5.36072	-0.23909	5.36072	-0.34829	5.36072	-0.01725	5.36072	-0.12463
5.41082	-0.00061	5.41082	-0.03628	5.41082	-0.23769	5.41082	-0.36531	5.41082	-0.01	5.41082	-0.12733
5.46092	0.00568	5.46092	-0.02495	5.46092	-0.22547	5.46092	-0.36442	5.46092	-0.0071	5.46092	-0.13093
5.51102	0.00723	5.51102	-0.02004	5.51102	-0.20505	5.51102	-0.34476	5.51102	-0.00901	5.51102	-0.13499
5.56112	0.00459	5.56112	-0.02	5.56112	-0.18231	5.56112	-0.31295	5.56112	-0.01605	5.56112	-0.13953
5.61122	-0.00135	5.61122	-0.02314	5.61122	-0.16285	5.61122	-0.27955	5.61122	-0.02835	5.61122	-0.14439
5.66132	-0.00965	5.66132	-0.0279	5.66132	-0.14895	5.66132	-0.25319	5.66132	-0.04563	5.66132	-0.14892
5.71142	-0.01964	5.71142	-0.03318	5.71142	-0.13923	5.71142	-0.2365	5.71142	-0.06683	5.71142	-0.15216
5.76152	-0.03115	5.76152	-0.0385	5.76152	-0.13075	5.76152	-0.22642	5.76152	-0.08982	5.76152	-0.15346
5.81162	-0.04438	5.81162	-0.04403	5.81162	-0.12171	5.81162	-0.21792	5.81162	-0.1115	5.81162	-0.15279
5.86172	-0.0596	5.86172	-0.05032	5.86172	-0.11254	5.86172	-0.20765	5.86172	-0.12865	5.86172	-0.15058
5.91182	-0.07655	5.91182	-0.05785	5.91182	-0.10489	5.91182	-0.19506	5.91182	-0.13902	5.91182	-0.14727
5.96192	-0.0941	5.96192	-0.06671	5.96192	-0.09966	5.96192	-0.18106	5.96192	-0.14205	5.96192	-0.14303
6.01202	-0.11034	6.01202	-0.07649	6.01202	-0.09614	6.01202	-0.16635	6.01202	-0.13898	6.01202	-0.13784
6.06212	-0.1234	6.06212	-0.08649	6.06212	-0.09277	6.06212	-0.15108	6.06212	-0.13207	6.06212	-0.13194
6.11222	-0.13249	6.11222	-0.09603	6.11222	-0.08877	6.11222	-0.13589	6.11222	-0.12377	6.11222	-0.12603
6.16232	-0.13854	6.16232	-0.10462	6.16232	-0.08504	6.16232	-0.12273	6.16232	-0.11589	6.16232	-0.1211
6.21242	-0.14377	6.21242	-0.112	6.21242	-0.08361	6.21242	-0.11449	6.21242	-0.1093	6.21242	-0.11794
6.26253	-0.15038	6.26253	-0.11791	6.26253	-0.0863	6.26253	-0.11353	6.26253	-0.10388	6.26253	-0.11661
6.31263	-0.15883	6.31263	-0.12201	6.31263	-0.09355	6.31263	-0.12062	6.31263	-0.099	6.31263	-0.11645
6.36273	-0.16684	6.36273	-0.12373	6.36273	-0.10413	6.36273	-0.13473	6.36273	-0.09394	6.36273	-0.11643
6.41283	-0.17015	6.41283	-0.12251	6.41283	-0.11561	6.41283	-0.15334	6.41283	-0.08838	6.41283	-0.11577
6.46293	-0.16493	6.46293	-0.11818	6.46293	-0.12507	6.46293	-0.17279	6.46293	-0.08239	6.46293	-0.11426
6.51303	-0.15059	6.51303	-0.11141	6.51303	-0.12987	6.51303	-0.18861	6.51303	-0.07628	6.51303	-0.11224
6.56313	-0.131	6.56313	-0.1038	6.56313	-0.12858	6.56313	-0.19644	6.56313	-0.07047	6.56313	-0.11028
6.61323	-0.11288	6.61323	-0.09741	6.61323	-0.1217	6.61323	-0.19383	6.61323	-0.06534	6.61323	-0.10876
6.66333	-0.1025	6.66333	-0.09394	6.66333	-0.11159	6.66333	-0.18186	6.66333	-0.06116	6.66333	-0.10775
6.71343	-0.10269	6.71343	-0.09403	6.71343	-0.1015	6.71343	-0.16502	6.71343	-0.05801	6.71343	-0.10697
6.76353	-0.11183	6.76353	-0.09708	6.76353	-0.094	6.76353	-0.14922	6.76353	-0.0557	6.76353	-0.10606
6.81363	-0.12507	6.81363	-0.10161	6.81363	-0.08989	6.81363	-0.13885	6.81363	-0.05382	6.81363	-0.10473
6.86373	-0.13685	6.86373	-0.10589	6.86373	-0.08836	6.86373	-0.13501	6.86373	-0.05191	6.86373	-0.10292
6.91383	-0.14323	6.91383	-0.10861	6.91383	-0.08779	6.91383	-0.13575	6.91383	-0.04967	6.91383	-0.10094
6.96393	-0.14303	6.96393	-0.10919	6.96393	-0.08683	6.96393	-0.13778	6.96393	-0.04712	6.96393	-0.09925
7.01403	-0.13736	7.01403	-0.10773	7.01403	-0.08471	7.01403	-0.13822	7.01403	-0.04462	7.01403	-0.09834
7.06413	-0.1283	7.06413	-0.1046	7.06413	-0.08107	7.06413	-0.13547	7.06413	-0.04281	7.06413	-0.09836
7.11423	-0.11753	7.11423	-0.09999	7.11423	-0.07586	7.11423	-0.12915	7.11423	-0.0424	7.11423	-0.09912
7.16433	-0.10575	7.16433	-0.09395	7.16433	-0.06935	7.16433	-0.11989	7.16433	-0.04392	7.16433	-0.10013
7.21443	-0.0931	7.21443	-0.08653	7.21443	-0.06235	7.21443	-0.10908	7.21443	-0.04748	7.21443	-0.10088
7.26453	-0.08001	7.26453	-0.07811	7.26453	-0.05607	7.26453	-0.09876	7.26453	-0.05269	7.26453	-0.10107
7.31463	-0.06764	7.31463	-0.06935	7.31463	-0.05166	7.31463	-0.09104	7.31463	-0.05884	7.31463	-0.10066
7.36473	-0.05773	7.36473	-0.06113	7.36473	-0.04981	7.36473	-0.08734	7.36473	-0.06522	7.36473	-0.09995
7.41483	-0.05188	7.41483	-0.05434	7.41483	-0.05054	7.41483	-0.08783	7.41483	-0.07135	7.41483	-0.09943
7.46493	-0.05083	7.46493	-0.04961	7.46493	-0.05322	7.46493	-0.09129	7.46493	-0.07692	7.46493	-0.09964
7.51503	-0.05404	7.51503	-0.0472	7.51503	-0.05681	7.51503	-0.09565	7.51503	-0.08165	7.51503	-0.10099
7.56513	-0.05975	7.56513	-0.04679	7.56513	-0.06009	7.56513	-0.09886	7.56513	-0.0851	7.56513	-0.10347
7.61523	-0.06543	7.61523	-0.04759	7.61523	-0.06199	7.61523	-0.09968	7.61523	-0.0868	7.61523	-0.1066
7.66533	-0.06866	7.66533	-0.04863	7.66533	-0.06186	7.66533	-0.098	7.66533	-0.0866	7.66533	-0.10962
7.71543	-0.06811	7.71543	-0.04916	7.71543	-0.05956	7.71543	-0.09449	7.71543	-0.08487	7.71543	-0.11181
7.76553	-0.06408	7.76553	-0.04886	7.76553	-0.05544	7.76553	-0.09001	7.76553	-0.08257	7.76553	-0.11279
7.81563	-0.05825	7.81563	-0.04779	7.81563	-0.05024	7.81563	-0.08511	7.81563	-0.08076	7.81563	-0.1127
7.86573	-0.05276	7.86573	-0.04626	7.86573	-0.04488	7.86573	-0.08005	7.86573	-0.08012	7.86573	-0.11196
7.91583	-0.04912	7.91583	-0.04454	7.91583	-0.04024	7.91583	-0.075	7.91583	-0.08061	7.91583	-0.11097
7.96593	-0.04766	7.96593	-0.04283	7.96593	-0.03688	7.96593	-0.07021	7.96593	-0.08146	7.96593	-0.10983
8.01603	-0.04772	8.01603	-0.04137	8.01603	-0.03488	8.01603	-0.06601	8.01603	-0.08163	8.01603	-0.10827
8.06613	-0.04817	8.06613	-0.04046	8.06613	-0.03401	8.06613	-0.06267	8.06613	-0.08034	8.06613	-0.10579
8.11623	-0.04803	8.11623	-0.04042	8.11623	-0.03391	8.11623	-0.06031	8.11623	-0.07747	8.11623	-0.10204
8.16633	-0.04675	8.16633	-0.0413	8.16633	-0.03434	8.16633	-0.05892	8.16633	-0.07361	8.16633	-0.09709
8.21643	-0.04433	8.21643	-0.04273	8.21643	-0.03519	8.21643	-0.05843	8.21643	-0.06962	8.21643	-0.09156
8.26653	-0.04114	8.26653	-0.04394	8.26653	-0.03631	8.26653	-0.05869	8.26653	-0.06614	8.26653	-0.08643
8.31663	-0.03772	8.31663	-0.04403	8.31663	-0.03738	8.31663	-0.05951	8.31663	-0.06331	8.31663	-0.08268
8.36673	-0.03453	8.36673	-0.04244	8.36673	-0.03801	8.36673	-0.06056	8.36673	-0.06087	8.36673	-0.08082
8.41683	-0.03188	8.41683	-0.03928	8.41683	-0.03793	8.41683	-0.06139	8.41683	-0.05848	8.41683	-0.08077
8.46693	-0.03002	8.46693	-0.03546	8.46693	-0.03719	8.46693	-0.06149	8.46693	-0.05603	8.46693	-0.08189
8.51703	-0.02925	8.51703	-0.03229	8.51703	-0.03622	8.51703	-0.06055	8.51703	-0.05373	8.51703	-0.08331
8.56713	-0.02988	8.56713	-0.03097	8.56713	-0.03565	8.56713	-0.05864	8.56713	-0.05194	8.56713	-0.0843
8.61723	-0.03211	8.61723	-0.0321	8.61723	-0.03594	8.61723	-0.0563	8.61723	-0.051	8.61723	-0.0845
8.66733	-0.0359	8.66733	-0.03536	8.66733	-0.03705	8.66733	-0.05431	8.66733	-0.0511	8.66733	-0.08397
8.71743	-0.04092	8.71743	-0.03972	8.71743	-0.0384	8.71743	-0.0533	8.71743	-0.05223	8.71743	-0.08301
8.76754	-0.04658	8.76754	-0.04389	8.76754	-0.03915	8.76754	-0.05341	8.76754	-0.05438	8.76754	-0.0819
8.81764	-0.05208	8.81764	-0.04683	8.81764	-0.03868	8.81764	-0.05414	8.81764	-0.05758	8.81764	-0.08073
8.86774	-0.05653	8.86774	-0.04805	8.86774	-0.03697	8.86774	-0.05468	8.86774	-0.06201	8.86774	-0.07949
8.91784	-0.05923	8.91784	-0.04767	8.91784	-0.03464	8.91784	-0.05431	8.91784	-0.06793	8.91784	-0.07822
8.96794	-0.05988	8.96794	-0.04606	8.96794	-0.03262	8.96794	-0.05281	8.96794	-0.07542	8.96794	-0.07722
9.01804	-0.05876	9.01804	-0.04364	9.01804	-0.03167	9.01804	-0.05049	9.01804	-0.0842	9.01804	-0.07706
9.06814	-0.05645	9.06814	-0.04062	9.06814	-0.03196	9.06814	-0.04793	9.06814	-0.09374	9.06814	-0.07833
9.11824	-0.05354	9.11824	-0.03707	9.11824	-0.03309	9.11824	-0.04562	9.11824	-0.10352	9.11824	-0.08139
9.16834	-0.05032	9.16834	-0.03301	9.16834	-0.03428	9.16834	-0.04388	9.16834	-0.11334	9.16834	-0.08613
9.21844	-0.0468	9.21844	-0.0286	9.21844	-0.03483	9.21844	-0.04289	9.21844	-0.12343	9.21844	-0.09208
9.26854	-0.0429	9.26854	-0.02429	9.26854	-0.03433	9.26854	-0.04272	9.26854	-0.13406	9.26854	-0.09873
9.31864	-0.03873	9.31864	-0.02072	9.31864	-0.03274	9.31864	-0.04325	9.31864	-0.14507	9.31864	-0.10591
9.36874	-0.03466	9.36874	-0.01848	9.36874	-0.03025	9.36874	-0.04404	9.36874	-0.15541	9.36874	-0.11389
9.41884	-0.03115	9.41884	-0.01786	9.41884	-0.02712	9.41884	-0.04458	9.41884	-0.16324	9.41884	-0.12311
9.46894	-0.0286	9.46894	-0.01867	9.46894	-0.02366	9.46894	-0.04456	9.46894	-0.16637	9.46894	-0.13356
9.51904	-0.02716	9.51904	-0.02028	9.51904	-0.02016	9.51904	-0.04412	9.51904	-0.16296	9.51904	-0.14436
9.56914	-0.02673	9.56914	-0.02191	9.56914	-0.01694	9.56914	-0.04367	9.56914	-0.15216	9.56914	-0.15356
9.61924	-0.02715	9.61924	-0.02299	9.61924	-0.01428	9.61924	-0.04349	9.61924	-0.13451	9.61924	-0.15856
9.66934	-0.02827	9.66934	-0.02327	9.66934	-0.01238	9.66934	-0.04353	9.66934	-0.11188	9.66934	-0.15704
9.71944	-0.02994	9.71944	-0.02285	9.71944	-0.01137	9.71944	-0.04335	9.71944	-0.08708	9.71944	-0.14786
9.76954	-0.03196	9.76954	-0.02202	9.76954	-0.01137	9.76954	-0.04254	9.76954	-0.0631	9.76954	-0.13161
9.81964	-0.03397	9.81964	-0.02105	9.81964	-0.01236	9.81964	-0.04095	9.81964	-0.04238	9.81964	-0.11041
9.86974	-0.03552	9.86974	-0.02008	9.86974	-0.01415	9.86974	-0.03889	9.86974	-0.02627	9.86974	-0.08717
9.91984	-0.03625	9.91984	-0.01915	9.91984	-0.01632	9.91984	-0.03687	9.91984	-0.01498	9.91984	-0.06468
9.96994	-0.03605	9.96994	-0.0183	9.96994	-0.01835	9.96994	-0.03543	9.96994	-0.00784	9.96994	-0.04501
10.02	-0.03512	10.02	-0.01765	10.02	-0.01972	10.02	-0.03486	10.02	-0.00375	10.02	-0.02926

## Sheet: Fig. 5
Fig. 5a									Fig. 5b							Fig. 5d
Pt/C || Ir/C 0.1 M KOH		1 M KOH		Pt1/CoHPO	0.1 M KOH	1 M KOH			Pt1/CoHPO		standard deviation	Pt/C || Ir/C		standard deviation		Pt1/CoHPO
1.1	0.651	1.151	0.049	1.2	0.079	1.2	-2.776e-17		0.014	1.209	0.004	0.006	1.208	0.004		0.001	0.499
1.101	0.597	1.152	0.049	1.201	0.077	1.201	-0.0002		0.015	1.219	0.004	0.006	1.218	0.004		0.003	0.498
1.102	0.548	1.153	0.05	1.202	0.078	1.202	0.0003		0.016	1.229	0.004	0.006	1.228	0.004		0.004	0.497
1.103	0.505	1.154	0.052	1.203	0.076	1.203	0.0006		0.016	1.239	0.004	0.006	1.238	0.004		0.006	0.496
1.104	0.467	1.155	0.052	1.204	0.075	1.204	0.0005		0.017	1.249	0.004	0.006	1.248	0.004		0.007	0.495
1.105	0.434	1.156	0.052	1.205	0.075	1.205	0.001		0.017	1.259	0.004	0.006	1.258	0.004		0.008	0.495
1.106	0.404	1.157	0.054	1.206	0.072	1.206	0.001		0.017	1.269	0.004	0.006	1.268	0.004		0.01	0.494
1.107	0.378	1.158	0.053	1.207	0.074	1.207	0.002		0.017	1.279	0.004	0.006	1.278	0.004		0.011	0.494
1.108	0.355	1.159	0.054	1.208	0.071	1.208	0.001		0.018	1.289	0.003	0.006	1.288	0.004		0.013	0.493
1.109	0.333	1.16	0.057	1.209	0.071	1.209	0.002		0.018	1.299	0.003	0.006	1.298	0.004		0.014	0.492
1.11	0.314	1.161	0.056	1.21	0.07	1.21	0.002		0.018	1.309	0.003	0.006	1.308	0.004		0.015	0.491
1.111	0.297	1.162	0.057	1.211	0.068	1.211	0.002		0.018	1.319	0.002	0.007	1.318	0.005		0.017	0.49
1.112	0.281	1.163	0.059	1.212	0.067	1.212	0.003		0.019	1.329	0.002	0.007	1.328	0.005		0.018	0.49
1.113	0.266	1.164	0.058	1.213	0.068	1.213	0.003		0.019	1.339	0.001	0.007	1.338	0.005		0.02	0.489
1.114	0.252	1.165	0.059	1.214	0.066	1.214	0.003		0.019	1.349	0.001	0.007	1.348	0.005		0.021	0.488
1.115	0.24	1.166	0.061	1.215	0.066	1.215	0.004		0.02	1.359	0.0005774	0.007	1.358	0.005		0.022	0.487
1.116	0.228	1.167	0.062	1.216	0.065	1.216	0.004		0.02	1.369	0.0005774	0.007	1.368	0.005		0.024	0.486
1.117	0.218	1.168	0.062	1.217	0.064	1.217	0.004		0.021	1.379	0.001	0.007	1.378	0.005		0.025	0.485
1.118	0.208	1.169	0.063	1.218	0.064	1.218	0.005		0.021	1.389	0.002	0.008	1.388	0.005		0.026	0.484
1.119	0.199	1.17	0.064	1.219	0.062	1.219	0.005		0.022	1.399	0.002	0.008	1.398	0.005		0.028	0.484
1.12	0.19	1.171	0.064	1.22	0.061	1.22	0.005		0.023	1.409	0.003	0.008	1.408	0.005		0.029	0.483
1.121	0.182	1.172	0.065	1.221	0.062	1.221	0.006		0.023	1.419	0.004	0.008	1.418	0.005		0.031	0.482
1.122	0.175	1.173	0.067	1.222	0.06	1.222	0.007		0.024	1.429	0.005	0.008	1.428	0.005		0.032	0.481
1.123	0.168	1.174	0.067	1.223	0.061	1.223	0.007		0.026	1.439	0.006	0.008	1.438	0.005		0.033	0.481
1.124	0.161	1.175	0.068	1.224	0.059	1.224	0.007		0.027	1.449	0.007	0.009	1.448	0.005		0.035	0.48
1.125	0.155	1.176	0.07	1.225	0.058	1.225	0.008		0.03	1.459	0.009	0.009	1.458	0.005		0.036	0.479
1.126	0.149	1.177	0.069	1.226	0.059	1.226	0.009		0.032	1.469	0.01	0.009	1.468	0.005		0.038	0.479
1.127	0.144	1.178	0.07	1.227	0.057	1.227	0.009		0.035	1.479	0.011	0.009	1.478	0.005		0.039	0.478
1.128	0.138	1.179	0.072	1.228	0.06	1.228	0.01		0.038	1.489	0.013	0.01	1.488	0.005		0.04	0.477
1.129	0.133	1.18	0.072	1.229	0.059	1.229	0.01		0.042	1.499	0.015	0.01	1.498	0.005		0.042	0.476
1.13	0.128	1.181	0.073	1.23	0.057	1.23	0.01		0.046	1.509	0.017	0.01	1.508	0.005		0.043	0.475
1.131	0.124	1.182	0.074	1.231	0.056	1.231	0.011		0.051	1.519	0.019	0.011	1.518	0.005		0.045	0.475
1.132	0.119	1.183	0.075	1.232	0.056	1.232	0.012		0.058	1.529	0.022	0.012	1.529	0.004		0.046	0.474
1.133	0.115	1.184	0.075	1.233	0.055	1.233	0.012		0.065	1.539	0.024	0.012	1.539	0.004		0.047	0.474
1.134	0.111	1.185	0.076	1.234	0.056	1.234	0.013		0.073	1.55	0.027	0.013	1.549	0.004		0.049	0.473
1.135	0.108	1.186	0.078	1.235	0.054	1.235	0.013		0.083	1.559	0.031	0.014	1.559	0.004		0.05	0.472
1.136	0.104	1.187	0.077	1.236	0.055	1.236	0.014		0.093	1.57	0.035	0.015	1.569	0.003		0.051	0.471
1.137	0.1	1.188	0.078	1.237	0.055	1.237	0.015		0.106	1.579	0.039	0.017	1.579	0.004		0.053	0.47
1.138	0.097	1.189	0.08	1.238	0.054	1.238	0.015		0.119	1.59	0.044	0.019	1.589	0.004		0.054	0.47
1.139	0.094	1.19	0.079	1.239	0.055	1.239	0.016		0.135	1.6	0.049	0.021	1.599	0.005		0.056	0.469
1.14	0.091	1.191	0.08	1.24	0.055	1.24	0.016		0.152	1.61	0.055	0.025	1.609	0.006		0.057	0.469
1.141	0.088	1.192	0.082	1.241	0.054	1.241	0.017		0.171	1.62	0.061	0.029	1.618	0.007		0.058	0.468
1.142	0.085	1.193	0.081	1.242	0.055	1.242	0.018		0.192	1.63	0.068	0.033	1.628	0.008		0.06	0.467
1.143	0.082	1.194	0.082	1.243	0.054	1.243	0.018		0.214	1.64	0.074	0.038	1.638	0.008		0.061	0.466
1.144	0.08	1.195	0.084	1.244	0.054	1.244	0.019		0.24	1.65	0.081	0.044	1.648	0.009		0.063	0.466
1.145	0.077	1.196	0.083	1.245	0.055	1.245	0.02		0.27	1.66	0.09	0.05	1.658	0.009		0.064	0.465
1.146	0.075	1.197	0.084	1.246	0.054	1.246	0.02		0.301	1.67	0.099	0.056	1.668	0.01		0.065	0.465
1.147	0.072	1.198	0.085	1.247	0.056	1.247	0.021		0.335	1.68	0.108	0.063	1.678	0.011		0.067	0.464
1.148	0.07	1.199	0.085	1.248	0.057	1.248	0.022		0.372	1.69	0.118	0.07	1.688	0.012		0.068	0.464
1.149	0.068	1.2	0.086	1.249	0.054	1.249	0.023		0.412	1.7	0.126	0.077	1.698	0.012		0.07	0.463
1.15	0.066	1.201	0.086	1.25	0.057	1.25	0.024		0.454	1.709	0.135	0.085	1.708	0.013		0.071	0.462
1.151	0.064	1.202	0.087	1.251	0.057	1.251	0.024		0.501	1.72	0.143	0.094	1.718	0.014		0.072	0.462
1.152	0.062	1.203	0.087	1.252	0.056	1.252	0.025		0.55	1.729	0.15	0.103	1.728	0.014		0.074	0.461
1.153	0.061	1.204	0.087	1.253	0.057	1.253	0.026		0.602	1.739	0.157	0.112	1.738	0.015		0.075	0.461
1.154	0.059	1.205	0.089	1.254	0.058	1.254	0.027		0.657	1.749	0.162	0.123	1.748	0.016		0.076	0.46
1.155	0.057	1.206	0.088	1.255	0.059	1.255	0.028		0.715	1.759	0.168	0.134	1.758	0.017		0.078	0.46
1.156	0.056	1.207	0.089	1.256	0.059	1.256	0.028		0.775	1.769	0.173	0.146	1.768	0.018		0.079	0.459
1.157	0.054	1.208	0.09	1.257	0.06	1.257	0.029		0.839	1.779	0.177	0.16	1.778	0.019		0.081	0.458
1.158	0.053	1.209	0.089	1.258	0.061	1.258	0.03		0.905	1.789	0.181	0.174	1.788	0.021		0.082	0.458
1.159	0.052	1.21	0.09	1.259	0.062	1.259	0.031		0.975	1.799	0.185	0.19	1.798	0.022		0.083	0.457
1.16	0.05	1.211	0.091	1.26	0.063	1.26	0.032		1.047	1.809	0.185	0.207	1.808	0.024		0.085	0.456
1.161	0.049	1.212	0.09	1.261	0.064	1.261	0.033		1.124	1.819	0.186	0.224	1.818	0.026		0.086	0.456
1.162	0.048	1.213	0.091	1.262	0.064	1.262	0.033		1.203	1.829	0.185	0.245	1.828	0.029		0.088	0.455
1.163	0.046	1.214	0.092	1.263	0.066	1.263	0.035		1.285	1.839	0.184	0.266	1.838	0.031		0.089	0.454
1.164	0.045	1.215	0.092	1.264	0.066	1.264	0.036		1.37	1.849	0.181	0.288	1.848	0.033		0.09	0.454
1.165	0.044	1.216	0.091	1.265	0.067	1.265	0.036		1.456	1.86	0.178	0.312	1.858	0.036		0.092	0.453
1.166	0.043	1.217	0.092	1.266	0.068	1.266	0.038		1.545	1.87	0.174	0.337	1.868	0.039		0.093	0.453
1.167	0.042	1.218	0.093	1.267	0.069	1.267	0.039		1.635	1.88	0.17	0.364	1.878	0.042		0.095	0.452
1.168	0.041	1.219	0.092	1.268	0.07	1.268	0.039		1.725	1.89	0.166	0.392	1.888	0.045		0.096	0.452
1.169	0.04	1.22	0.093	1.269	0.071	1.269	0.041		1.817	1.9	0.161	0.422	1.898	0.048		0.097	0.451
1.17	0.039	1.221	0.094	1.27	0.072	1.27	0.042		1.905	1.91	0.151	0.452	1.908	0.052		0.099	0.45
1.171	0.038	1.222	0.093	1.271	0.075	1.271	0.043		1.934	1.92	0.132	0.485	1.918	0.055		0.1	0.45
1.172	0.037	1.223	0.093	1.272	0.074	1.272	0.043		1.99	1.93	0.069	0.517	1.928	0.058		0.101	0.449
1.173	0.036	1.224	0.094	1.273	0.076	1.273	0.045		2.039	1.94	0.0007071	0.552	1.938	0.062		0.103	0.449
1.174	0.036	1.225	0.093	1.274	0.078	1.274	0.046					0.587	1.948	0.065		0.104	0.448
1.175	0.035	1.226	0.093	1.275	0.078	1.275	0.047					0.622	1.958	0.068		0.106	0.448
1.176	0.034	1.227	0.094	1.276	0.08	1.276	0.049					0.659	1.968	0.07		0.107	0.447
1.177	0.033	1.228	0.093	1.277	0.083	1.277	0.05					0.695	1.978	0.073		0.108	0.447
1.178	0.033	1.229	0.093	1.278	0.083	1.278	0.051					0.732	1.988	0.074		0.11	0.446
1.179	0.032	1.23	0.094	1.279	0.085	1.279	0.053					0.77	1.998	0.075		0.111	0.446
1.18	0.031	1.231	0.094	1.28	0.086	1.28	0.055					0.806	2.008	0.075		0.113	0.445
1.181	0.03	1.232	0.094	1.281	0.089	1.281	0.055									0.114	0.445
1.182	0.03	1.233	0.093	1.282	0.092	1.282	0.057									0.115	0.444
1.183	0.029	1.234	0.094	1.283	0.09	1.283	0.059									0.117	0.444
1.184	0.028	1.235	0.093	1.284	0.093	1.284	0.061									0.118	0.443
1.185	0.028	1.236	0.093	1.285	0.095	1.285	0.063									0.12	0.443
1.186	0.027	1.237	0.094	1.286	0.095	1.286	0.064									0.121	0.442
1.187	0.027	1.238	0.092	1.287	0.097	1.287	0.066									0.122	0.442
1.188	0.026	1.239	0.092	1.288	0.099	1.288	0.068									0.124	0.441
1.189	0.025	1.24	0.093	1.289	0.1	1.289	0.07									0.125	0.441
1.19	0.025	1.241	0.091	1.29	0.102	1.29	0.073									0.126	0.441
1.191	0.025	1.242	0.091	1.291	0.103	1.291	0.074									0.128	0.44
1.192	0.024	1.243	0.091	1.292	0.105	1.292	0.077									0.129	0.44
1.193	0.023	1.244	0.09	1.293	0.107	1.293	0.08									0.131	0.439
1.194	0.023	1.245	0.089	1.294	0.107	1.294	0.082									0.132	0.439
1.195	0.022	1.246	0.089	1.295	0.111	1.295	0.085									0.133	0.438
1.196	0.022	1.247	0.088	1.296	0.111	1.296	0.087									0.135	0.437
1.197	0.022	1.248	0.087	1.297	0.112	1.297	0.089									0.136	0.437
1.198	0.021	1.249	0.086	1.298	0.116	1.298	0.092									0.138	0.436
1.199	0.021	1.25	0.086	1.299	0.116	1.299	0.095									0.139	0.436
1.2	0.02	1.251	0.084	1.3	0.117	1.3	0.098									0.14	0.436
1.201	0.02	1.252	0.083	1.301	0.119	1.301	0.101									0.142	0.435
1.202	0.02	1.253	0.083	1.302	0.119	1.302	0.104									0.143	0.435
1.203	0.019	1.254	0.081	1.303	0.122	1.303	0.108									0.145	0.434
1.204	0.019	1.255	0.08	1.304	0.121	1.304	0.11									0.146	0.434
1.205	0.019	1.256	0.08	1.305	0.122	1.305	0.114									0.147	0.434
1.206	0.018	1.257	0.077	1.306	0.125	1.306	0.117									0.149	0.433
1.207	0.018	1.258	0.076	1.307	0.124	1.307	0.12									0.15	0.432
1.208	0.018	1.259	0.075	1.308	0.125	1.308	0.124									0.151	0.432
1.209	0.018	1.26	0.073	1.309	0.126	1.309	0.127									0.153	0.432
1.21	0.017	1.261	0.071	1.31	0.126	1.31	0.131									0.154	0.431
1.211	0.017	1.262	0.07	1.311	0.129	1.311	0.134									0.156	0.431
1.212	0.017	1.263	0.068	1.312	0.128	1.312	0.138									0.157	0.43
1.213	0.017	1.264	0.066	1.313	0.127	1.313	0.141									0.158	0.43
1.214	0.016	1.265	0.064	1.314	0.13	1.314	0.145									0.16	0.43
1.215	0.016	1.266	0.063	1.315	0.126	1.315	0.149									0.161	0.429
1.216	0.016	1.267	0.059	1.316	0.127	1.316	0.152									0.163	0.429
1.217	0.016	1.268	0.057	1.317	0.13	1.317	0.156									0.164	0.428
1.218	0.016	1.269	0.056	1.318	0.128	1.318	0.16									0.165	0.428
1.219	0.016	1.27	0.052	1.319	0.129	1.319	0.164									0.167	0.427
1.22	0.016	1.271	0.05	1.32	0.127	1.32	0.167									0.168	0.427
1.221	0.016	1.272	0.048	1.321	0.128	1.321	0.171									0.17	0.426
1.222	0.016	1.273	0.044	1.322	0.129	1.322	0.175									0.171	0.426
1.223	0.015	1.274	0.041	1.323	0.127	1.323	0.178									0.172	0.426
1.224	0.015	1.275	0.04	1.324	0.128	1.324	0.182									0.174	0.425
1.225	0.015	1.276	0.035	1.325	0.129	1.325	0.186									0.175	0.425
1.226	0.015	1.277	0.033	1.326	0.127	1.326	0.189									0.176	0.424
1.227	0.015	1.278	0.029	1.327	0.128	1.327	0.193									0.178	0.424
1.228	0.015	1.279	0.026	1.328	0.126	1.328	0.196									0.179	0.424
1.229	0.016	1.28	0.022	1.329	0.125	1.329	0.199									0.181	0.423
1.23	0.016	1.281	0.019	1.33	0.126	1.33	0.203									0.182	0.423
1.231	0.016	1.282	0.016	1.331	0.127	1.331	0.206									0.183	0.423
1.232	0.015	1.283	0.011	1.332	0.123	1.332	0.209									0.185	0.422
1.233	0.016	1.284	0.007	1.333	0.124	1.333	0.213									0.186	0.422
1.234	0.016	1.285	0.004	1.334	0.12	1.334	0.216									0.188	0.421
1.235	0.016	1.286	-0.001	1.335	0.123	1.335	0.219									0.189	0.421
1.236	0.016	1.287	-0.005	1.336	0.119	1.336	0.222									0.19	0.421
1.237	0.016	1.288	-0.008	1.337	0.119	1.337	0.225									0.192	0.421
1.238	0.016	1.289	-0.014	1.338	0.12	1.338	0.228									0.193	0.42
1.239	0.016	1.29	-0.018	1.339	0.116	1.339	0.231									0.195	0.42
1.24	0.016	1.291	-0.022	1.34	0.115	1.34	0.234									0.196	0.42
1.241	0.017	1.292	-0.028	1.341	0.116	1.341	0.237									0.197	0.419
1.242	0.017	1.293	-0.033	1.342	0.112	1.342	0.239									0.199	0.419
1.243	0.017	1.294	-0.037	1.343	0.114	1.343	0.242									0.2	0.419
1.244	0.017	1.295	-0.042	1.344	0.11	1.344	0.244									0.201	0.418
1.245	0.017	1.296	-0.048	1.345	0.107	1.345	0.246									0.203	0.418
1.246	0.018	1.297	-0.053	1.346	0.108	1.346	0.249									0.204	0.417
1.247	0.018	1.298	-0.058	1.347	0.105	1.347	0.251									0.206	0.417
1.248	0.018	1.299	-0.065	1.348	0.104	1.348	0.253									0.207	0.416
1.249	0.019	1.3	-0.07	1.349	0.103	1.349	0.256									0.208	0.416
1.25	0.019	1.301	-0.075	1.35	0.101	1.35	0.258									0.21	0.415
1.251	0.019	1.302	-0.082	1.351	0.101	1.351	0.26									0.211	0.415
1.252	0.019	1.303	-0.088	1.352	0.097	1.352	0.262									0.213	0.414
1.253	0.02	1.304	-0.093	1.353	0.096	1.353	0.264									0.214	0.414
1.254	0.02	1.305	-0.101	1.354	0.096	1.354	0.266									0.215	0.414
1.255	0.021	1.306	-0.107	1.355	0.093	1.355	0.268									0.217	0.414
1.256	0.021	1.307	-0.112	1.356	0.091	1.356	0.27									0.218	0.413
1.257	0.021	1.308	-0.12	1.357	0.09	1.357	0.272									0.22	0.413
1.258	0.021	1.309	-0.126	1.358	0.088	1.358	0.274									0.221	0.412
1.259	0.022	1.31	-0.133	1.359	0.088	1.359	0.276									0.222	0.412
1.26	0.022	1.311	-0.14	1.36	0.084	1.36	0.278									0.224	0.412
1.261	0.023	1.312	-0.147	1.361	0.083	1.361	0.279									0.225	0.411
1.262	0.023	1.313	-0.154	1.362	0.083	1.362	0.281									0.226	0.411
1.263	0.024	1.314	-0.161	1.363	0.08	1.363	0.283									0.228	0.411
1.264	0.024	1.315	-0.169	1.364	0.08	1.364	0.285									0.229	0.41
1.265	0.024	1.316	-0.177	1.365	0.078	1.365	0.287									0.231	0.41
1.266	0.025	1.317	-0.184	1.366	0.075	1.366	0.288									0.232	0.409
1.267	0.025	1.318	-0.193	1.367	0.075	1.367	0.29									0.233	0.409
1.268	0.026	1.319	-0.2	1.368	0.072	1.368	0.291									0.235	0.409
1.269	0.026	1.32	-0.207	1.369	0.07	1.369	0.293									0.236	0.408
1.27	0.026	1.321	-0.217	1.37	0.07	1.37	0.295									0.238	0.408
1.271	0.027	1.322	-0.224	1.371	0.067	1.371	0.296									0.239	0.407
1.272	0.027	1.323	-0.232	1.372	0.065	1.372	0.298									0.24	0.407
1.273	0.028	1.324	-0.242	1.373	0.065	1.373	0.299									0.242	0.407
1.274	0.029	1.325	-0.25	1.374	0.062	1.374	0.3									0.243	0.406
1.275	0.029	1.326	-0.258	1.375	0.062	1.375	0.302									0.245	0.406
1.276	0.03	1.327	-0.267	1.376	0.058	1.376	0.304									0.246	0.406
1.277	0.03	1.328	-0.277	1.377	0.057	1.377	0.305									0.247	0.405
1.278	0.03	1.329	-0.286	1.378	0.057	1.378	0.307									0.249	0.405
1.279	0.031	1.33	-0.295	1.379	0.053	1.379	0.308									0.25	0.405
1.28	0.032	1.331	-0.305	1.38	0.052	1.38	0.31									0.251	0.404
1.281	0.032	1.332	-0.314	1.381	0.052	1.381	0.311									0.253	0.404
1.282	0.033	1.333	-0.322	1.382	0.049	1.382	0.313									0.254	0.404
1.283	0.033	1.334	-0.333	1.383	0.049	1.383	0.315									0.256	0.403
1.284	0.034	1.335	-0.342	1.384	0.047	1.384	0.316									0.257	0.403
1.285	0.034	1.336	-0.351	1.385	0.044	1.385	0.318									0.258	0.402
1.286	0.035	1.337	-0.363	1.386	0.045	1.386	0.32									0.26	0.402
1.287	0.035	1.338	-0.372	1.387	0.042	1.387	0.321									0.261	0.402
1.288	0.035	1.339	-0.382	1.388	0.041	1.388	0.323									0.263	0.402
1.289	0.036	1.34	-0.393	1.389	0.042	1.389	0.325									0.264	0.402
1.29	0.037	1.341	-0.403	1.39	0.038	1.39	0.326									0.265	0.401
1.291	0.037	1.342	-0.414	1.391	0.038	1.391	0.329									0.267	0.401
1.292	0.038	1.343	-0.424	1.392	0.035	1.392	0.331									0.268	0.401
1.293	0.038	1.344	-0.435	1.393	0.033	1.393	0.333									0.27	0.401
1.294	0.039	1.345	-0.446	1.394	0.034	1.394	0.336									0.271	0.4
1.295	0.039	1.346	-0.456	1.395	0.032	1.395	0.338									0.272	0.4
1.296	0.04	1.347	-0.468	1.396	0.03	1.396	0.341									0.274	0.4
1.297	0.04	1.348	-0.479	1.397	0.031	1.397	0.344									0.275	0.4
1.298	0.041	1.349	-0.489	1.398	0.029	1.398	0.347									0.276	0.4
1.299	0.041	1.35	-0.502	1.399	0.03	1.399	0.351									0.278	0.399
1.3	0.042	1.351	-0.513	1.4	0.027	1.4	0.354									0.279	0.399
1.301	0.042	1.352	-0.524	1.401	0.025	1.401	0.358									0.281	0.399
1.302	0.043	1.353	-0.537	1.402	0.026	1.402	0.363									0.282	0.398
1.303	0.043	1.354	-0.548	1.403	0.024	1.403	0.367									0.283	0.398
1.304	0.044	1.355	-0.559	1.404	0.023	1.404	0.373									0.285	0.398
1.305	0.044	1.356	-0.573	1.405	0.023	1.405	0.379									0.286	0.397
1.306	0.045	1.357	-0.585	1.406	0.022	1.406	0.384									0.288	0.397
1.307	0.045	1.358	-0.596	1.407	0.022	1.407	0.392									0.289	0.396
1.308	0.046	1.359	-0.609	1.408	0.019	1.408	0.4									0.29	0.396
1.309	0.046	1.36	-0.622	1.409	0.019	1.409	0.408									0.292	0.396
1.31	0.047	1.361	-0.634	1.41	0.018	1.41	0.417									0.293	0.396
1.311	0.047	1.362	-0.647	1.411	0.018	1.411	0.427									0.295	0.396
1.312	0.047	1.363	-0.66	1.412	0.017	1.412	0.439									0.296	0.395
1.313	0.048	1.364	-0.672	1.413	0.017	1.413	0.452									0.297	0.395
1.314	0.048	1.365	-0.684	1.414	0.016	1.414	0.466									0.299	0.395
1.315	0.048	1.366	-0.699	1.415	0.015	1.415	0.482									0.3	0.394
1.316	0.049	1.367	-0.712	1.416	0.013	1.416	0.499									0.301	0.394
1.317	0.049	1.368	-0.723	1.417	0.011	1.417	0.52									0.303	0.394
1.318	0.05	1.369	-0.739	1.418	0.012	1.418	0.542									0.304	0.393
1.319	0.05	1.37	-0.751	1.419	0.01	1.419	0.565									0.306	0.393
1.32	0.05	1.371	-0.763	1.42	0.011	1.42	0.593									0.307	0.393
1.321	0.05	1.372	-0.779	1.421	0.01	1.421	0.624									0.308	0.393
1.322	0.051	1.373	-0.792	1.422	0.008	1.422	0.657									0.31	0.393
1.323	0.051	1.374	-0.805	1.423	0.009	1.423	0.693									0.311	0.392
1.324	0.051	1.375	-0.819	1.424	0.007	1.424	0.733									0.313	0.392
1.325	0.051	1.376	-0.833	1.425	0.008	1.425	0.776									0.314	0.392
1.326	0.051	1.377	-0.847	1.426	0.007	1.426	0.822									0.315	0.392
1.327	0.052	1.378	-0.861	1.427	0.007	1.427	0.872									0.317	0.391
1.328	0.051	1.379	-0.876	1.428	0.006	1.428	0.926									0.318	0.391
1.329	0.052	1.38	-0.89	1.429	0.007	1.429	0.981									0.32	0.391
1.33	0.052	1.381	-0.902	1.43	0.007	1.43	1.042									0.321	0.391
1.331	0.052	1.382	-0.919	1.431	0.006	1.431	1.106									0.322	0.39
1.332	0.052	1.383	-0.932	1.432	0.006	1.432	1.169									0.324	0.39
1.333	0.052	1.384	-0.943	1.433	0.007	1.433	1.238									0.325	0.39
1.334	0.052	1.385	-0.961	1.434	0.006	1.434	1.309									0.326	0.39
1.335	0.052	1.386	-0.974	1.435	0.006	1.435	1.378									0.328	0.389
1.336	0.052	1.387	-0.987	1.436	0.005	1.436	1.452									0.329	0.389
1.337	0.052	1.388	-1.004	1.437	0.004	1.437	1.526									0.331	0.389
1.338	0.052	1.389	-1.017	1.438	0.004	1.438	1.601									0.332	0.388
1.339	0.052	1.39	-1.03	1.439	0.007	1.439	1.678									0.333	0.388
1.34	0.051	1.391	-1.044	1.44	0.006	1.44	1.757									0.335	0.388
1.341	0.051	1.392	-1.058	1.441	0.004	1.441	1.833									0.336	0.388
1.342	0.051	1.393	-1.071	1.442	0.005	1.442	1.915									0.338	0.387
1.343	0.051	1.394	-1.083	1.443	0.004	1.443	1.997									0.339	0.387
1.344	0.051	1.395	-1.097	1.444	0.005	1.444	2.081									0.34	0.387
1.345	0.05	1.396	-1.107	1.445	0.005	1.445	2.164									0.342	0.386
1.346	0.05	1.397	-1.117	1.446	0.004	1.446	2.252									0.343	0.386
1.347	0.05	1.398	-1.132	1.447	0.007	1.447	2.34									0.345	0.386
1.348	0.049	1.399	-1.141	1.448	0.006	1.448	2.425									0.346	0.385
1.349	0.049	1.4	-1.148	1.449	0.006	1.449	2.514									0.347	0.385
1.35	0.049	1.401	-1.162	1.45	0.009	1.45	2.609									0.349	0.385
1.351	0.048	1.402	-1.168	1.451	0.006	1.451	2.7									0.35	0.385
1.352	0.048	1.403	-1.174	1.452	0.007	1.452	2.797									0.351	0.384
1.353	0.047	1.404	-1.184	1.453	0.008	1.453	2.896									0.353	0.384
1.354	0.047	1.405	-1.189	1.454	0.008	1.454	2.995									0.354	0.384
1.355	0.046	1.406	-1.193	1.455	0.011	1.455	3.098									0.356	0.384
1.356	0.046	1.407	-1.198	1.456	0.008	1.456	3.198									0.357	0.384
1.357	0.045	1.408	-1.202	1.457	0.011	1.457	3.304									0.358	0.383
1.358	0.045	1.409	-1.203	1.458	0.012	1.458	3.413									0.36	0.383
1.359	0.045	1.41	-1.203	1.459	0.012	1.459	3.525									0.361	0.383
1.36	0.044	1.411	-1.204	1.46	0.013	1.46	3.64									0.363	0.382
1.361	0.044	1.412	-1.203	1.461	0.016	1.461	3.751									0.364	0.382
1.362	0.043	1.413	-1.199	1.462	0.013	1.462	3.869									0.365	0.382
1.363	0.043	1.414	-1.201	1.463	0.018	1.463	3.995									0.367	0.381
1.364	0.042	1.415	-1.22	1.464	0.015	1.464	4.113									0.368	0.381
1.365	0.042	1.416	-1.222	1.465	0.017	1.465	4.243									0.37	0.381
1.366	0.041	1.417	-1.199	1.466	0.021	1.466	4.373									0.371	0.381
1.367	0.041	1.418	-1.164	1.467	0.019	1.467	4.5									0.372	0.381
1.368	0.04	1.419	-1.15	1.468	0.02	1.468	4.638									0.374	0.38
1.369	0.04	1.42	-1.148	1.469	0.021	1.469	4.778									0.375	0.38
1.37	0.039	1.421	-1.138	1.47	0.022	1.47	4.919									0.376	0.38
1.371	0.038	1.422	-1.127	1.471	0.023	1.471	5.064									0.378	0.38
1.372	0.038	1.423	-1.117	1.472	0.024	1.472	5.206									0.379	0.379
1.373	0.037	1.424	-1.107	1.473	0.025	1.473	5.352									0.381	0.379
1.374	0.037	1.425	-1.091	1.474	0.028	1.474	5.506									0.382	0.379
1.375	0.037	1.426	-1.079	1.475	0.026	1.475	5.663									0.383	0.379
1.376	0.036	1.427	-1.064	1.476	0.029	1.476	5.826									0.385	0.378
1.377	0.035	1.428	-1.059	1.477	0.03	1.477	5.985									0.386	0.378
1.378	0.035	1.429	-1.066	1.478	0.029	1.478	6.15									0.388	0.378
1.379	0.034	1.43	-1.004	1.479	0.032	1.479	6.323									0.389	0.378
1.38	0.034	1.431	-1.013	1.48	0.031	1.48	6.486									0.39	0.378
1.381	0.033	1.432	-0.98	1.481	0.032	1.481	6.666									0.392	0.378
1.382	0.033	1.433	-0.971	1.482	0.035	1.482	6.847									0.393	0.377
1.383	0.033	1.434	-0.955	1.483	0.035	1.483	7.025									0.395	0.377
1.384	0.032	1.435	-0.934	1.484	0.037	1.484	7.218									0.396	0.377
1.385	0.031	1.436	-0.916	1.485	0.038	1.485	7.412									0.397	0.376
1.386	0.031	1.437	-0.902	1.486	0.039	1.486	7.604									0.399	0.376
1.387	0.03	1.438	-0.879	1.487	0.041	1.487	7.801									0.4	0.376
1.388	0.03	1.439	-0.867	1.488	0.042	1.488	8									0.401	0.376
1.389	0.03	1.44	-0.846	1.489	0.043	1.489	8.202									0.403	0.375
1.39	0.029	1.441	-0.828	1.49	0.046	1.49	8.409									0.404	0.375
1.391	0.029	1.442	-0.81	1.491	0.047	1.491	8.623									0.406	0.375
1.392	0.028	1.443	-0.793	1.492	0.046	1.492	8.832									0.407	0.375
1.393	0.028	1.444	-0.774	1.493	0.049	1.493	9.028									0.408	0.374
1.394	0.028	1.445	-0.761	1.494	0.05	1.494	9.255									0.41	0.374
1.395	0.027	1.446	-0.747	1.495	0.053	1.495	9.492									0.411	0.374
1.396	0.027	1.447	-0.725	1.496	0.052	1.496	9.712									0.413	0.374
1.397	0.026	1.448	-0.714	1.497	0.055	1.497	9.944									0.414	0.374
1.398	0.026	1.449	-0.695	1.498	0.058	1.498	10.184									0.415	0.373
1.399	0.026	1.45	-0.686	1.499	0.059	1.499	10.404									0.417	0.373
1.4	0.025	1.451	-0.661	1.5	0.061	1.5	10.654									0.418	0.373
1.401	0.025	1.452	-0.658	1.501	0.064	1.501	10.904									0.42	0.373
1.402	0.025	1.453	-0.635	1.502	0.067	1.502	11.154									0.421	0.372
1.403	0.024	1.454	-0.629	1.503	0.07	1.503	11.394									0.422	0.372
1.404	0.024	1.455	-0.608	1.504	0.071	1.504	11.654									0.424	0.372
1.405	0.024	1.456	-0.604	1.505	0.074	1.505	11.904									0.425	0.372
1.406	0.023	1.457	-0.584	1.506	0.078	1.506	12.184									0.426	0.372
1.407	0.023	1.458	-0.576	1.507	0.079	1.507	12.464									0.428	0.372
1.408	0.023	1.459	-0.562	1.508	0.08	1.508	12.684									0.429	0.371
1.409	0.023	1.46	-0.55	1.509	0.085	1.509	12.984									0.431	0.371
1.41	0.023	1.461	-0.54	1.51	0.089	1.51	13.274									0.432	0.371
1.411	0.022	1.462	-0.525	1.511	0.093	1.511	13.554									0.433	0.371
1.412	0.022	1.463	-0.52	1.512	0.094	1.512	13.834									0.435	0.371
1.413	0.022	1.464	-0.504	1.513	0.099	1.513	14.114									0.436	0.37
1.414	0.022	1.465	-0.494	1.514	0.105	1.514	14.424									0.438	0.37
1.415	0.022	1.466	-0.489	1.515	0.108	1.515	14.724									0.439	0.37
1.416	0.021	1.467	-0.47	1.516	0.114	1.516	15.034									0.44	0.37
1.417	0.021	1.468	-0.464	1.517	0.122	1.517	15.344									0.442	0.37
1.418	0.021	1.469	-0.458	1.518	0.124	1.518	15.674									0.443	0.37
1.419	0.021	1.47	-0.44	1.519	0.132	1.519	15.974									0.445	0.37
1.42	0.021	1.471	-0.436	1.52	0.137	1.52	16.294									0.446	0.369
1.421	0.021	1.472	-0.427	1.521	0.143	1.521	16.644									0.447	0.369
1.422	0.021	1.473	-0.412	1.522	0.152	1.522	16.964									0.449	0.369
1.423	0.021	1.474	-0.408	1.523	0.158	1.523	17.324									0.45	0.369
1.424	0.02	1.475	-0.393	1.524	0.166	1.524	17.564									0.451	0.369
1.425	0.021	1.476	-0.392	1.525	0.175	1.525	17.944									0.453	0.369
1.426	0.021	1.477	-0.373	1.526	0.183	1.526	18.304									0.454	0.369
1.427	0.021	1.478	-0.374	1.527	0.196	1.527	18.664									0.456	0.369
1.428	0.021	1.479	-0.357	1.528	0.202	1.528	19.024									0.457	0.369
1.429	0.02	1.48	-0.352	1.529	0.215	1.529	19.394									0.458	0.369
1.43	0.02	1.481	-0.342	1.53	0.229	1.53	19.774									0.46	0.369
1.431	0.02	1.482	-0.332	1.531	0.239	1.531	20.134									0.461	0.369
1.432	0.02	1.483	-0.326	1.532	0.251	1.532	20.434									0.463	0.368
1.433	0.02	1.484	-0.316	1.533	0.266	1.533	20.864									0.464	0.368
1.434	0.02	1.485	-0.306	1.534	0.28	1.534	21.244									0.465	0.368
1.435	0.02	1.486	-0.297	1.535	0.296	1.535	21.644									0.467	0.368
1.436	0.02	1.487	-0.289	1.536	0.316	1.536	22.064									0.468	0.368
1.437	0.02	1.488	-0.281	1.537	0.33	1.537	22.394									0.47	0.368
1.438	0.02	1.489	-0.272	1.538	0.349	1.538	22.824									0.471	0.368
1.439	0.019	1.49	-0.26	1.539	0.367	1.539	23.244									0.472	0.369
1.44	0.019	1.491	-0.253	1.54	0.39	1.54	23.654									0.474	0.369
1.441	0.019	1.492	-0.243	1.541	0.413	1.541	24.064									0.475	0.369
1.442	0.019	1.493	-0.231	1.542	0.436	1.542	24.534									0.476	0.369
1.443	0.019	1.494	-0.224	1.543	0.463	1.543	24.974									0.478	0.369
1.444	0.019	1.495	-0.216	1.544	0.486	1.544	25.324									0.479	0.368
1.445	0.019	1.496	-0.205	1.545	0.514	1.545	25.794									0.481	0.368
1.446	0.018	1.497	-0.195	1.546	0.545	1.546	26.244									0.482	0.368
1.447	0.018	1.498	-0.185	1.547	0.574	1.547	26.704									0.483	0.368
1.448	0.018	1.499	-0.176	1.548	0.609	1.548	27.154									0.485	0.369
1.449	0.018	1.5	-0.163	1.549	0.641	1.549	27.604									0.486	0.369
1.45	0.018	1.501	-0.158	1.55	0.674	1.55	28.054									0.488	0.369
1.451	0.018	1.502	-0.141	1.551	0.714	1.551	28.534									0.489	0.369
1.452	0.018	1.503	-0.135	1.552	0.75	1.552	28.974									0.49	0.369
1.453	0.018	1.504	-0.121	1.553	0.791	1.553	29.474									0.492	0.368
1.454	0.018	1.505	-0.11	1.554	0.835	1.554	29.834									0.493	0.368
1.455	0.018	1.506	-0.099	1.555	0.876	1.555	30.304									0.495	0.368
1.456	0.018	1.507	-0.087	1.556	0.924	1.556	30.814									0.496	0.368
1.457	0.018	1.508	-0.074	1.557	0.972	1.557	31.274									0.497	0.369
1.458	0.018	1.509	-0.06	1.558	1.02	1.558	31.764									0.499	0.369
1.459	0.018	1.51	-0.05	1.559	1.074	1.559	32.284									0.5	0.369
1.46	0.019	1.511	-0.037	1.56	1.128	1.56	32.784									0.501	0.369
1.461	0.019	1.512	-0.02	1.561	1.183	1.561	33.314									0.503	0.369
1.462	0.019	1.513	-0.01	1.562	1.242	1.562	33.864									0.504	0.369
1.463	0.019	1.514	0.006	1.563	1.302	1.563	34.364									0.506	0.369
1.464	0.019	1.515	0.021	1.564	1.366	1.564	34.724									0.507	0.369
1.465	0.019	1.516	0.034	1.565	1.429	1.565	35.234									0.508	0.369
1.466	0.02	1.517	0.052	1.566	1.497	1.566	35.734									0.51	0.369
1.467	0.02	1.518	0.069	1.567	1.571	1.567	36.244									0.511	0.369
1.468	0.02	1.519	0.085	1.568	1.652	1.568	36.794									0.513	0.369
1.469	0.02	1.52	0.1	1.569	1.738	1.569	37.334									0.514	0.369
1.47	0.021	1.521	0.12	1.57	1.833	1.57	37.894									0.515	0.369
1.471	0.021	1.522	0.141	1.571	1.93	1.571	38.454									0.517	0.369
1.472	0.021	1.523	0.156	1.572	2.035	1.572	38.924									0.518	0.369
1.473	0.022	1.524	0.176	1.573	2.141	1.573	39.324									0.52	0.369
1.474	0.022	1.525	0.202	1.574	2.254	1.574	39.924									0.521	0.369
1.475	0.023	1.526	0.216	1.575	2.371	1.575	40.464									0.522	0.369
1.476	0.023	1.527	0.242	1.576	2.489	1.576	41.014									0.524	0.369
1.477	0.024	1.528	0.264	1.577	2.617	1.577	41.594									0.525	0.369
1.478	0.024	1.529	0.286	1.578	2.75	1.578	42.134									0.526	0.368
1.479	0.025	1.53	0.31	1.579	2.886	1.579	42.734									0.528	0.368
1.48	0.026	1.531	0.336	1.58	3.033	1.58	43.204									0.529	0.368
1.481	0.026	1.532	0.36	1.581	3.183	1.581	43.794									0.531	0.368
1.482	0.027	1.533	0.388	1.582	3.334	1.582	44.374									0.532	0.368
1.483	0.028	1.534	0.415	1.583	3.497	1.583	44.984									0.533	0.368
1.484	0.029	1.535	0.443	1.584	3.661	1.584	45.544									0.535	0.368
1.485	0.03	1.536	0.471	1.585	3.832	1.585	46.104									0.536	0.368
1.486	0.03	1.537	0.502	1.586	4.008	1.586	46.664									0.538	0.368
1.487	0.031	1.538	0.535	1.587	4.188	1.587	46.994									0.539	0.367
1.488	0.032	1.539	0.565	1.588	4.374	1.588	47.724									0.54	0.367
1.489	0.033	1.54	0.597	1.589	4.561	1.589	48.284									0.542	0.367
1.49	0.034	1.541	0.634	1.59	4.757	1.59	48.864									0.543	0.367
1.491	0.035	1.542	0.667	1.591	4.957	1.591	49.564									0.545	0.367
1.492	0.036	1.543	0.704	1.592	5.155	1.592	50.074									0.546	0.367
1.493	0.037	1.544	0.744	1.593	5.366	1.593	50.644									0.547	0.367
1.494	0.038	1.545	0.779	1.594	5.577	1.594	51.304									0.549	0.367
1.495	0.039	1.546	0.82	1.595	5.789											0.55	0.367
1.496	0.04	1.547	0.862	1.596	6.006											0.551	0.367
1.497	0.041	1.548	0.902	1.597	6.23											0.553	0.367
1.498	0.043	1.549	0.946	1.598	6.454											0.554	0.367
1.499	0.044	1.55	0.993	1.599	6.684											0.556	0.367
1.5	0.045	1.551	1.038	1.6	6.915											0.557	0.367
1.501	0.046	1.552	1.085	1.601	7.151											0.558	0.367
1.502	0.048	1.553	1.133	1.602	7.397											0.56	0.367
1.503	0.049	1.554	1.185	1.603	7.636											0.561	0.367
1.504	0.051	1.555	1.235	1.604	7.886											0.563	0.367
1.505	0.052	1.556	1.288	1.605	8.135											0.564	0.367
1.506	0.054	1.557	1.345	1.606	8.385											0.565	0.367
1.507	0.055	1.558	1.396	1.607	8.652											0.567	0.367
1.508	0.057	1.559	1.457	1.608	8.91											0.568	0.367
1.509	0.058	1.56	1.515	1.609	9.171											0.57	0.367
1.51	0.06	1.561	1.576	1.61	9.435											0.571	0.367
1.511	0.062	1.562	1.634	1.611	9.7											0.572	0.367
1.512	0.063	1.563	1.703	1.612	9.976											0.574	0.367
1.513	0.065	1.564	1.766	1.613	10.252											0.575	0.367
1.514	0.068	1.565	1.832	1.614	10.528											0.576	0.367
1.515	0.07	1.566	1.902	1.615	10.804											0.578	0.367
1.516	0.072	1.567	1.969	1.616	11.097											0.579	0.367
1.517	0.075	1.568	2.039	1.617	11.373											0.581	0.367
1.518	0.077	1.569	2.111	1.618	11.666											0.582	0.367
1.519	0.079	1.57	2.193	1.619	11.958											0.583	0.367
1.52	0.082	1.571	2.267	1.62	12.251											0.585	0.367
1.521	0.084	1.572	2.338	1.621	12.544											0.586	0.367
1.522	0.087	1.573	2.431	1.622	12.837											0.588	0.367
1.523	0.09	1.574	2.502	1.623	13.146											0.589	0.367
1.524	0.093	1.575	2.581	1.624	13.455											0.59	0.367
1.525	0.097	1.576	2.679	1.625	13.765											0.592	0.367
1.526	0.1	1.577	2.762	1.626	14.074											0.593	0.367
1.527	0.103	1.578	2.85	1.627	14.383											0.595	0.366
1.528	0.107	1.579	2.939	1.628	14.693											0.596	0.367
1.529	0.111	1.58	3.023	1.629	15.002											0.597	0.367
1.53	0.115	1.581	3.123	1.63	15.328											0.599	0.367
1.531	0.119	1.582	3.239	1.631	15.654											0.6	0.367
1.532	0.123	1.583	3.298	1.632	15.98											0.601	0.367
1.533	0.128	1.584	3.438	1.633	16.306											0.603	0.367
1.534	0.132	1.585	3.491	1.634	16.633											0.604	0.367
1.535	0.138	1.586	3.667	1.635	16.959											0.606	0.367
1.536	0.143	1.587	3.736	1.636	17.285											0.607	0.366
1.537	0.149	1.588	3.797	1.637	17.627											0.608	0.367
1.538	0.154	1.589	3.898	1.638	17.97											0.61	0.367
1.539	0.16	1.59	4.005	1.639	18.313											0.611	0.367
1.54	0.167	1.591	4.125	1.64	18.639											0.613	0.367
1.541	0.173	1.592	4.289	1.641	18.998											0.614	0.367
1.542	0.18	1.593	4.458	1.642	19.341											0.615	0.367
1.543	0.187	1.594	4.504	1.643	19.684											0.617	0.367
1.544	0.194	1.595	4.667	1.644	20.043											0.618	0.367
1.545	0.201	1.596	4.762	1.645	20.403											0.62	0.367
1.546	0.21	1.597	4.929	1.646	20.745											0.621	0.367
1.547	0.219	1.598	5.024	1.647	21.121											0.622	0.367
1.548	0.227	1.599	5.15	1.648	21.481											0.624	0.367
1.549	0.236	1.6	5.293	1.649	21.84											0.625	0.367
1.55	0.245	1.601	5.434	1.65	22.199											0.626	0.367
1.551	0.255	1.602	5.577	1.651	22.559											0.628	0.367
1.552	0.265	1.603	5.715	1.652	22.918											0.629	0.367
1.553	0.275	1.604	5.838	1.653	23.278											0.631	0.367
1.554	0.285	1.605	5.996	1.654	23.654											0.632	0.367
1.555	0.296	1.606	6.144	1.655	24.03											0.633	0.367
1.556	0.308	1.607	6.287	1.656	24.406											0.635	0.367
1.557	0.32	1.608	6.436	1.657	24.782											0.636	0.367
1.558	0.332	1.609	6.601	1.658	25.175											0.638	0.367
1.559	0.344	1.61	6.752	1.659	25.567											0.639	0.367
1.56	0.356	1.611	6.911	1.66	25.96											0.64	0.367
1.561	0.37	1.612	7.065	1.661	26.336											0.642	0.367
1.562	0.384	1.613	7.231	1.662	26.729											0.643	0.366
1.563	0.397	1.614	7.396	1.663	27.105											0.645	0.366
1.564	0.411	1.615	7.562	1.664	27.481											0.646	0.367
1.565	0.425	1.616	7.747	1.665	27.874											0.647	0.367
1.566	0.44	1.617	7.9	1.666	28.283											0.649	0.367
1.567	0.456	1.618	8.094	1.667	28.659											0.65	0.367
1.568	0.471	1.619	8.252	1.668	29.035											0.651	0.367
1.569	0.488	1.62	8.442	1.669	29.444											0.653	0.367
1.57	0.503	1.621	8.633	1.67	29.887											0.654	0.367
1.571	0.52	1.622	8.808	1.671	30.33											0.656	0.367
1.572	0.538	1.623	9	1.672	30.723											0.657	0.367
1.573	0.555	1.624	9.192	1.673	31.132											0.658	0.367
1.574	0.573	1.625	9.375	1.674	31.558											0.66	0.367
1.575	0.591	1.626	9.575	1.675	31.967											0.661	0.367
1.576	0.609	1.627	9.783	1.676	32.36											0.663	0.367
1.577	0.629	1.628	9.967	1.677	32.786											0.664	0.367
1.578	0.649	1.629	10.183	1.678	33.212											0.665	0.367
1.579	0.67	1.63	10.383	1.679	33.638											0.667	0.367
1.58	0.691	1.631	10.583	1.68	34.014											0.668	0.367
1.581	0.713	1.632	10.808	1.681	34.457											0.67	0.367
1.582	0.735	1.633	11.025	1.682	34.883											0.671	0.367
1.583	0.76	1.634	11.233	1.683	35.292											0.672	0.366
1.584	0.783	1.635	11.458	1.684	35.735											0.674	0.367
1.585	0.807	1.636	11.683	1.685	36.128											0.675	0.367
1.586	0.832	1.637	11.908	1.686	36.587											0.676	0.367
1.587	0.858	1.638	12.133	1.687	37.013											0.678	0.366
1.588	0.885	1.639	12.375	1.688	37.406											0.679	0.366
1.589	0.913	1.64	12.617	1.689	37.849											0.681	0.366
1.59	0.941	1.641	12.842	1.69	38.325											0.682	0.366
1.591	0.97	1.642	13.083	1.691	38.734											0.683	0.366
1.592	1	1.643	13.333	1.692	39.194											0.685	0.366
1.593	1.032	1.644	13.575	1.693	39.62											0.686	0.366
1.594	1.064	1.645	13.825	1.694	40.079											0.688	0.366
1.595	1.096	1.646	14.075	1.695	40.538											0.689	0.366
1.596	1.13	1.647	14.333	1.696	40.998											0.69	0.366
1.597	1.165	1.648	14.583	1.697	41.474											0.692	0.366
1.598	1.201	1.649	14.85	1.698	41.95											0.693	0.366
1.599	1.239	1.65	15.117	1.699	42.393											0.695	0.366
1.6	1.276	1.651	15.383	1.7	42.869											0.696	0.366
1.601	1.316	1.652	15.65													0.697	0.366
1.602	1.355	1.653	15.933													0.699	0.366
1.603	1.395	1.654	16.2													0.7	0.366
1.604	1.438	1.655	16.475													0.701	0.366
1.605	1.48	1.656	16.767													0.703	0.366
1.606	1.523	1.657	17.042													0.704	0.365
1.607	1.567	1.658	17.342													0.706	0.365
1.608	1.611	1.659	17.633													0.707	0.365
1.609	1.657	1.66	17.917													0.708	0.365
1.61	1.701	1.661	18.225													0.71	0.365
1.611	1.748	1.662	18.533													0.711	0.365
1.612	1.795	1.663	18.833													0.713	0.365
1.613	1.844	1.664	19.142													0.714	0.365
1.614	1.892	1.665	19.458													0.715	0.365
1.615	1.941	1.666	19.767													0.717	0.365
1.616	1.989	1.667	20.083													0.718	0.365
1.617	2.038	1.668	20.417													0.72	0.366
1.618	2.087	1.669	20.742													0.721	0.365
1.619	2.137	1.67	21.05													0.722	0.366
1.62	2.189	1.671	21.4													0.724	0.365
1.621	2.239	1.672	21.742													0.725	0.365
1.622	2.29	1.673	22.025													0.726	0.365
1.623	2.341	1.674	22.458													0.728	0.365
1.624	2.393	1.675	22.775													0.729	0.365
1.625	2.446	1.676	23.083													0.731	0.365
1.626	2.498	1.677	23.5													0.732	0.365
1.627	2.55	1.678	23.85													0.733	0.364
1.628	2.604	1.679	24.15													0.735	0.364
1.629	2.657	1.68	24.525													0.736	0.364
1.63	2.711	1.681	24.908													0.738	0.364
1.631	2.766	1.682	25.3													0.739	0.364
1.632	2.821	1.683	25.625													0.74	0.364
1.633	2.877	1.684	26.042													0.742	0.364
1.634	2.934	1.685	26.417													0.743	0.364
1.635	2.988	1.686	26.783													0.745	0.364
1.636	3.046	1.687	27.2													0.746	0.364
1.637	3.102	1.688	27.575													0.747	0.364
1.638	3.161	1.689	27.967													0.749	0.364
1.639	3.219	1.69	28.383													0.75	0.364
1.64	3.275	1.691	28.783													0.751	0.364
1.641	3.331	1.692	29.192													0.753	0.364
1.642	3.387	1.693	29.608													0.754	0.364
1.643	3.444	1.694	30.025													0.756	0.364
1.644	3.501	1.695	30.45													0.757	0.364
1.645	3.559	1.696	30.883													0.758	0.364
1.646	3.618	1.697	31.292													0.76	0.364
1.647	3.679	1.698	31.742													0.761	0.364
1.648	3.737	1.699	32.167													0.763	0.364
1.649	3.797	1.7	32.617													0.764	0.363
1.65	3.858	1.701	33.058													0.765	0.364
1.651	3.917	1.702	33.508													0.767	0.364
1.652	3.979	1.703	33.967													0.768	0.364
1.653	4.037	1.704	34.433													0.77	0.364
1.654	4.096	1.705	34.883													0.771	0.364
1.655	4.154	1.706	35.358													0.772	0.364
1.656	4.211	1.707	35.825													0.774	0.364
1.657	4.27	1.708	36.3													0.775	0.364
1.658	4.327	1.709	36.792													0.776	0.364
1.659	4.386	1.71	37.25													0.778	0.364
1.66	4.442	1.711	37.683													0.779	0.364
1.661	4.505	1.712	38.15													0.781	0.364
1.662	4.569	1.713	38.808													0.782	0.363
1.663	4.628	1.714	39.233													0.783	0.363
1.664	4.684	1.715	39.733													0.785	0.363
1.665	4.742	1.716	40.267													0.786	0.363
1.666	4.8	1.717	40.808													0.788	0.364
1.667	4.858	1.718	41.283													0.789	0.364
1.668	4.917	1.719	41.817													0.79	0.364
1.669	4.973	1.72	42.383													0.792	0.364
1.67	5.032	1.721	42.85													0.793	0.364
1.671	5.092	1.722	43.4													0.795	0.364
1.672	5.154	1.723	43.975													0.796	0.364
1.673	5.216	1.724	44.492													0.797	0.364
1.674	5.272	1.725	45.05													0.799	0.363
1.675	5.333	1.726	45.6													0.8	0.363
1.676	5.393	1.727	46.158													0.801	0.363
1.677	5.451	1.728	46.717													0.803	0.363
1.678	5.511	1.729	47.283													0.804	0.363
1.679	5.566	1.73	47.833													0.806	0.363
1.68	5.623	1.731	48.375													0.807	0.363
1.681	5.687	1.732	49													0.808	0.363
1.682	5.748	1.733	49.517													0.81	0.363
1.683	5.81	1.734	50.15													0.811	0.363
1.684	5.867	1.735	50.625													0.813	0.363
1.685	5.925															0.814	0.363
1.686	5.988															0.815	0.363
1.687	6.046															0.817	0.363
1.688	6.099															0.818	0.363
1.689	6.155															0.82	0.363
1.69	6.216															0.821	0.363
1.691	6.274															0.822	0.363
1.692	6.333															0.824	0.363
1.693	6.388															0.825	0.363
1.694	6.44															0.826	0.363
1.695	6.497															0.828	0.363
1.696	6.557															0.829	0.362
1.697	6.612															0.831	0.362
1.698	6.667															0.832	0.362
1.699	6.723															0.833	0.362
1.7	6.78															0.835	0.362
1.701	6.829															0.836	0.362
1.702	6.879															0.838	0.362
1.703	6.93															0.839	0.361
1.704	6.985															0.84	0.361
1.705	7.04															0.842	0.361
1.706	7.098															0.843	0.361
1.707	7.156															0.845	0.361
1.708	7.226															0.846	0.361
1.709	7.285															0.847	0.361
1.71	7.341															0.849	0.361
1.711	7.395															0.85	0.361
1.712	7.449															0.851	0.361
1.713	7.505															0.853	0.361
1.714	7.557															0.854	0.361
1.715	7.607															0.856	0.361
1.716	7.656															0.857	0.361
1.717	7.708															0.858	0.361
1.718	7.752															0.86	0.361
1.719	7.797															0.861	0.361
1.72	7.845															0.863	0.36
1.721	7.896															0.864	0.36
1.722	7.949															0.865	0.359
1.723	8.009															0.867	0.359
1.724	8.054															0.868	0.359
1.725	8.115															0.87	0.359
1.726	8.17															0.871	0.359
1.727	8.232															0.872	0.359
1.728	8.282															0.874	0.359
1.729	8.332															0.875	0.359
1.73	8.388															0.876	0.359
1.731	8.444															0.878	0.359
1.732	8.491															0.879	0.359
1.733	8.539															0.881	0.359
1.734	8.582															0.882	0.359
1.735	8.632															0.883	0.358
1.736	8.677															0.885	0.358
1.737	8.732															0.886	0.358
1.738	8.793															0.888	0.358
1.739	8.864															0.889	0.358
1.74	8.922															0.89	0.358
1.741	8.969															0.892	0.358
1.742	9.004															0.893	0.358
1.743	9.053															0.895	0.358
1.744	9.102															0.896	0.358
1.745	9.151															0.897	0.358
1.746	9.2															0.899	0.358
1.747	9.27															0.9	0.358
1.748	9.319															0.901	0.358
1.749	9.368															0.903	0.358
1.75	9.417															0.904	0.358
1.751	9.466															0.906	0.358
1.752	9.506															0.907	0.357
1.753	9.565															0.908	0.357
1.754	9.614															0.91	0.358
1.755	9.653															0.911	0.358
1.756	9.712															0.913	0.358
1.757	9.751															0.914	0.358
1.758	9.811															0.915	0.358
1.759	9.85															0.917	0.358
1.76	9.889															0.918	0.358
1.761	9.918															0.92	0.358
1.762	9.967															0.921	0.358
1.763	10.017															0.922	0.358
1.764	10.076															0.924	0.357
1.765	10.145															0.925	0.357
1.766	10.174															0.926	0.357
1.767	10.223															0.928	0.356
1.768	10.273															0.929	0.356
1.769	10.312															0.931	0.356
1.77	10.351															0.932	0.356
1.771	10.4															0.933	0.356
1.772	10.429															0.935	0.356
1.773	10.488															0.936	0.356
1.774	10.508															0.938	0.356
1.775	10.537															0.939	0.356
1.776	10.566															0.94	0.356
1.777	10.635															0.942	0.356
1.778	10.664															0.943	0.356
1.779	10.714															0.945	0.356
1.78	10.783															0.946	0.356
1.781	10.792															0.947	0.356
1.782	10.821															0.949	0.356
1.783	10.87															0.95	0.356
1.784	10.91															0.951	0.355
1.785	10.969															0.953	0.355
1.786	11.018															0.954	0.355
1.787	11.037															0.956	0.355
1.788	11.066															0.957	0.355
1.789	11.095															0.958	0.354
1.79	11.135															0.96	0.354
1.791	11.164															0.961	0.354
1.792	11.203															0.963	0.354
1.793	11.212															0.964	0.354
1.794	11.251															0.965	0.355
1.795	11.301															0.967	0.354
1.796	11.35															0.968	0.354
1.797	11.419															0.97	0.354
1.798	11.438															0.971	0.354
1.799	11.497															0.972	0.354
																0.974	0.354
																0.975	0.354
																0.976	0.354
																0.978	0.353
																0.979	0.353
																0.981	0.353
																0.982	0.353
																0.983	0.353
																0.985	0.353
																0.986	0.353
																0.988	0.353
																0.989	0.353
																0.99	0.353
																0.992	0.353
																0.993	0.352
																0.995	0.352
																0.996	0.352
																0.997	0.352
																0.999	0.352
																1	0.352
																1.001	0.352
																1.003	0.352
																1.004	0.351
																1.006	0.351
																1.007	0.351
																1.008	0.351
																1.01	0.351
																1.011	0.351
																1.013	0.351
																1.014	0.352
																1.015	0.351
																1.017	0.352
																1.018	0.352
																1.02	0.352
																1.021	0.352
																1.022	0.352
																1.024	0.352
																1.025	0.352
																1.026	0.352
																1.028	0.352
																1.029	0.352
																1.031	0.352
																1.032	0.351
																1.033	0.351
																1.035	0.351
																1.036	0.351
																1.038	0.351
																1.039	0.351
																1.04	0.351
																1.042	0.351
																1.043	0.351
																1.045	0.351
																1.046	0.351
																1.047	0.35
																1.049	0.35
																1.05	0.35
																1.051	0.35
																1.053	0.35
																1.054	0.35
																1.056	0.35
																1.057	0.35
																1.058	0.35
																1.06	0.35
																1.061	0.349
																1.063	0.349
																1.064	0.349
																1.065	0.349
																1.067	0.349
																1.068	0.349
																1.07	0.349
																1.071	0.35
																1.072	0.349
																1.074	0.349
																1.075	0.349
																1.076	0.349
																1.078	0.349
																1.079	0.349
																1.081	0.349
																1.082	0.349
																1.083	0.349
																1.085	0.349
																1.086	0.348
																1.088	0.348
																1.089	0.348
																1.09	0.348
																1.092	0.348
																1.093	0.348
																1.095	0.347
																1.096	0.348
																1.097	0.348
																1.099	0.348
																1.1	0.348
																1.101	0.348
																1.103	0.348
																1.104	0.348
																1.106	0.348
																1.107	0.347
																1.108	0.347
																1.11	0.347
																1.111	0.347
																1.113	0.347
																1.114	0.347
																1.115	0.347
																1.117	0.347
																1.118	0.346
																1.12	0.347
																1.121	0.347
																1.122	0.347
																1.124	0.347
																1.125	0.348
																1.126	0.348
																1.128	0.348
																1.129	0.348
																1.131	0.348
																1.132	0.348
																1.133	0.348
																1.135	0.348
																1.136	0.349
																1.138	0.349
																1.139	0.349
																1.14	0.349
																1.142	0.349
																1.143	0.349
																1.145	0.349
																1.146	0.349
																1.147	0.348
																1.149	0.348
																1.15	0.349
																1.151	0.349
																1.153	0.349
																1.154	0.349
																1.156	0.349
																1.157	0.349
																1.158	0.349
																1.16	0.349
																1.161	0.349
																1.163	0.349
																1.164	0.349
																1.165	0.349
																1.167	0.349
																1.168	0.348
																1.17	0.348
																1.171	0.348
																1.172	0.348
																1.174	0.348
																1.175	0.348
																1.176	0.348
																1.178	0.348
																1.179	0.348
																1.181	0.348
																1.182	0.348
																1.183	0.348
																1.185	0.348
																1.186	0.348
																1.188	0.348
																1.189	0.348
																1.19	0.348
																1.192	0.348
																1.193	0.348
																1.195	0.348
																1.196	0.348
																1.197	0.348
																1.199	0.348
																1.2	0.348
																1.201	0.349
																1.203	0.349
																1.204	0.349
																1.206	0.348
																1.207	0.348
																1.208	0.348
																1.21	0.348
																1.211	0.348
																1.213	0.348
																1.214	0.348
																1.215	0.348
																1.217	0.347
																1.218	0.347
																1.22	0.347
																1.221	0.348
																1.222	0.348
																1.224	0.348
																1.225	0.348
																1.226	0.348
																1.228	0.348
																1.229	0.348
																1.231	0.348
																1.232	0.348
																1.233	0.348
																1.235	0.349
																1.236	0.349
																1.238	0.349
																1.239	0.349
																1.24	0.349
																1.242	0.349
																1.243	0.349
																1.245	0.349
																1.246	0.348
																1.247	0.348
																1.249	0.348
																1.25	0.348
																1.251	0.348
																1.253	0.348
																1.254	0.348
																1.256	0.348
																1.257	0.348
																1.258	0.348
																1.26	0.348
																1.261	0.348
																1.263	0.349
																1.264	0.35
																1.265	0.35
																1.267	0.351
																1.268	0.351
																1.27	0.35
																1.271	0.35
																1.272	0.35
																1.274	0.35
																1.275	0.35
																1.276	0.35
																1.278	0.35
																1.279	0.35
																1.281	0.35
																1.282	0.351
																1.283	0.351
																1.285	0.351
																1.286	0.352
																1.288	0.352
																1.289	0.352
																1.29	0.352
																1.292	0.352
																1.293	0.353
																1.295	0.353
																1.296	0.353
																1.297	0.353
																1.299	0.353
																1.3	0.353
																1.301	0.353
																1.303	0.354
																1.304	0.354
																1.306	0.354
																1.307	0.354
																1.308	0.355
																1.31	0.355
																1.311	0.355
																1.313	0.356
																1.314	0.357
																1.315	0.357
																1.317	0.358
																1.318	0.358
																1.32	0.358
																1.321	0.358
																1.322	0.358
																1.324	0.358
																1.325	0.358
																1.326	0.358
																1.328	0.359
																1.329	0.359
																1.331	0.359
																1.332	0.359
																1.333	0.359
																1.335	0.359
																1.336	0.359
																1.338	0.36
																1.339	0.36
																1.34	0.36
																1.342	0.36
																1.343	0.361
																1.345	0.361
																1.346	0.361
																1.347	0.361
																1.349	0.361
																1.35	0.361
																1.351	0.361
																1.353	0.362
																1.354	0.362
																1.356	0.363
																1.357	0.363
																1.358	0.363
																1.36	0.362
																1.361	0.362
																1.363	0.362
																1.364	0.362
																1.365	0.363
																1.367	0.364
																1.368	0.364
																1.37	0.364
																1.371	0.364
																1.372	0.364
																1.374	0.364
																1.375	0.364
																1.376	0.364
																1.378	0.364
																1.379	0.365
																1.381	0.365
																1.382	0.365
																1.383	0.365
																1.385	0.365
																1.386	0.365
																1.388	0.365
																1.389	0.366
																1.39	0.366
																1.392	0.366
																1.393	0.366
																1.395	0.366
																1.396	0.366
																1.397	0.367
																1.399	0.367
																1.4	0.367
																1.401	0.367
																1.403	0.367
																1.404	0.368
																1.406	0.368
																1.407	0.368
																1.408	0.369
																1.41	0.369
																1.411	0.369
																1.413	0.369
																1.414	0.369
																1.415	0.369
																1.417	0.37
																1.418	0.37
																1.42	0.371
																1.421	0.371
																1.422	0.372
																1.424	0.372
																1.425	0.372
																1.426	0.372
																1.428	0.373
																1.429	0.373
																1.431	0.373
																1.432	0.374
																1.433	0.374
																1.435	0.374
																1.436	0.374
																1.438	0.375
																1.439	0.375
																1.44	0.375
																1.442	0.375
																1.443	0.376
																1.445	0.376
																1.446	0.376
																1.447	0.376
																1.449	0.376
																1.45	0.377
																1.451	0.377
																1.453	0.378
																1.454	0.378
																1.456	0.379
																1.457	0.379
																1.458	0.379
																1.46	0.379
																1.461	0.379
																1.463	0.379
																1.464	0.379
																1.465	0.379
																1.467	0.38
																1.468	0.38
																1.47	0.38
																1.471	0.381
																1.472	0.381
																1.474	0.382
																1.475	0.382
																1.476	0.382
																1.478	0.383
																1.479	0.383
																1.481	0.383
																1.482	0.383
																1.483	0.383
																1.485	0.383
																1.486	0.383
																1.488	0.383
																1.489	0.383
																1.49	0.383
																1.492	0.383
																1.493	0.383
																1.495	0.383
																1.496	0.382
																1.497	0.382
																1.499	0.383
																1.5	0.384
																1.501	0.384
																1.503	0.384
																1.504	0.384
																1.506	0.384
																1.507	0.384
																1.508	0.384
																1.51	0.384
																1.511	0.384
																1.513	0.385
																1.514	0.385
																1.515	0.385
																1.517	0.386
																1.518	0.386
																1.52	0.386
																1.521	0.386
																1.522	0.386
																1.524	0.386
																1.525	0.386
																1.526	0.386
																1.528	0.386
																1.529	0.387
																1.531	0.387
																1.532	0.387
																1.533	0.387
																1.535	0.388
																1.536	0.388
																1.538	0.388
																1.539	0.389
																1.54	0.389
																1.542	0.389
																1.543	0.389
																1.545	0.389
																1.546	0.389
																1.547	0.389
																1.549	0.389
																1.55	0.389
																1.551	0.389
																1.553	0.39
																1.554	0.39
																1.556	0.39
																1.557	0.39
																1.558	0.39
																1.56	0.39
																1.561	0.39
																1.563	0.39
																1.564	0.39
																1.565	0.39
																1.567	0.39
																1.568	0.391
																1.57	0.391
																1.571	0.391
																1.572	0.392
																1.574	0.392
																1.575	0.392
																1.576	0.392
																1.578	0.393
																1.579	0.393
																1.581	0.393
																1.582	0.393
																1.583	0.394
																1.585	0.394
																1.586	0.394
																1.588	0.394
																1.589	0.394
																1.59	0.393
																1.592	0.393
																1.593	0.393
																1.595	0.393
																1.596	0.393
																1.597	0.393
																1.599	0.393
																1.6	0.393
																1.601	0.393
																1.603	0.393
																1.604	0.393
																1.606	0.393
																1.607	0.393
																1.608	0.393
																1.61	0.393
																1.611	0.393
																1.613	0.393
																1.614	0.394
																1.615	0.394
																1.617	0.394
																1.618	0.394
																1.62	0.395
																1.621	0.395
																1.622	0.395
																1.624	0.395
																1.625	0.396
																1.626	0.396
																1.628	0.396
																1.629	0.396
																1.631	0.397
																1.632	0.397
																1.633	0.397
																1.635	0.397
																1.636	0.397
																1.638	0.397
																1.639	0.397
																1.64	0.397
																1.642	0.397
																1.643	0.397
																1.645	0.397
																1.646	0.397
																1.647	0.397
																1.649	0.397
																1.65	0.397
																1.651	0.397
																1.653	0.397
																1.654	0.398
																1.656	0.398
																1.657	0.398
																1.658	0.398
																1.66	0.398
																1.661	0.398
																1.663	0.398
																1.664	0.398
																1.665	0.398
																1.667	0.398
																1.668	0.398
																1.67	0.398
																1.671	0.399
																1.672	0.399
																1.674	0.399
																1.675	0.399
																1.676	0.399
																1.678	0.399
																1.679	0.399
																1.681	0.399
																1.682	0.399
																1.683	0.399
																1.685	0.399
																1.686	0.399
																1.688	0.4
																1.689	0.4
																1.69	0.401
																1.692	0.401
																1.693	0.401
																1.695	0.401
																1.696	0.401
																1.697	0.401
																1.699	0.401
																1.7	0.401
																1.701	0.401
																1.703	0.401
																1.704	0.401
																1.706	0.4
																1.707	0.4
																1.708	0.4
																1.71	0.4
																1.711	0.4
																1.713	0.4
																1.714	0.4
																1.715	0.401
																1.717	0.401
																1.718	0.401
																1.72	0.402
																1.721	0.402
																1.722	0.402
																1.724	0.402
																1.725	0.402
																1.726	0.403
																1.728	0.403
																1.729	0.403
																1.731	0.403
																1.732	0.404
																1.733	0.404
																1.735	0.404
																1.736	0.404
																1.738	0.404
																1.739	0.404
																1.74	0.403
																1.742	0.402
																1.743	0.402
																1.745	0.402
																1.746	0.402
																1.747	0.402
																1.749	0.402
																1.75	0.402
																1.751	0.402
																1.753	0.402
																1.754	0.402
																1.756	0.403
																1.757	0.403
																1.758	0.403
																1.76	0.404
																1.761	0.405
																1.763	0.406
																1.764	0.406
																1.765	0.406
																1.767	0.406
																1.768	0.406
																1.77	0.406
																1.771	0.406
																1.772	0.406
																1.774	0.406
																1.775	0.406
																1.776	0.406
																1.778	0.407
																1.779	0.406
																1.781	0.406
																1.782	0.407
																1.783	0.407
																1.785	0.407
																1.786	0.407
																1.788	0.407
																1.789	0.407
																1.79	0.407
																1.792	0.407
																1.793	0.407
																1.795	0.407
																1.796	0.408
																1.797	0.407
																1.799	0.407
																1.8	0.408
																1.801	0.407
																1.803	0.407
																1.804	0.408
																1.806	0.408
																1.807	0.409
																1.808	0.409
																1.81	0.408
																1.811	0.409
																1.813	0.409
																1.814	0.409
																1.815	0.408
																1.817	0.408
																1.818	0.408
																1.82	0.409
																1.821	0.409
																1.822	0.409
																1.824	0.409
																1.825	0.409
																1.826	0.408
																1.828	0.408
																1.829	0.408
																1.831	0.408
																1.832	0.408
																1.833	0.408
																1.835	0.408
																1.836	0.408
																1.838	0.408
																1.839	0.408
																1.84	0.409
																1.842	0.409
																1.843	0.409
																1.845	0.409
																1.846	0.409
																1.847	0.409
																1.849	0.409
																1.85	0.409
																1.851	0.41
																1.853	0.41
																1.854	0.41
																1.856	0.409
																1.857	0.409
																1.858	0.409
																1.86	0.409
																1.861	0.409
																1.863	0.409
																1.864	0.409
																1.865	0.409
																1.867	0.409
																1.868	0.409
																1.87	0.409
																1.871	0.409
																1.872	0.41
																1.874	0.41
																1.875	0.41
																1.876	0.409
																1.878	0.409
																1.879	0.409
																1.881	0.409
																1.882	0.409
																1.883	0.41
																1.885	0.409
																1.886	0.409
																1.888	0.41
																1.889	0.41
																1.89	0.41
																1.892	0.41
																1.893	0.41
																1.895	0.409
																1.896	0.409
																1.897	0.408
																1.899	0.409
																1.9	0.408
																1.901	0.408
																1.903	0.408
																1.904	0.408
																1.906	0.408
																1.907	0.408
																1.908	0.408
																1.91	0.407
																1.911	0.407
																1.913	0.406
																1.914	0.406
																1.915	0.405
																1.917	0.406
																1.918	0.406
																1.92	0.406
																1.921	0.406
																1.922	0.406
																1.924	0.405
																1.925	0.405
																1.926	0.404
																1.928	0.405
																1.929	0.405
																1.931	0.405
																1.932	0.405
																1.933	0.404
																1.935	0.404
																1.936	0.404
																1.938	0.403
																1.939	0.403
																1.94	0.403
																1.942	0.403
																1.943	0.403
																1.945	0.403
																1.946	0.403
																1.947	0.403
																1.949	0.403
																1.95	0.403
																1.951	0.403
																1.953	0.403
																1.954	0.403
																1.956	0.402
																1.957	0.402
																1.958	0.402
																1.96	0.402
																1.961	0.402
																1.963	0.402
																1.964	0.402
																1.965	0.402
																1.967	0.403
																1.968	0.403
																1.97	0.403
																1.971	0.403
																1.972	0.403
																1.974	0.403
																1.975	0.403
																1.976	0.403
																1.978	0.403
																1.979	0.403
																1.981	0.403
																1.982	0.403
																1.983	0.403
																1.985	0.403
																1.986	0.404
																1.988	0.404
																1.989	0.404
																1.99	0.404
																1.992	0.405
																1.993	0.405
																1.995	0.405
																1.996	0.406
																1.997	0.406
																1.999	0.406
																2	0.406
																2.001	0.406
																2.003	0.406
																2.004	0.406
																2.006	0.406
																2.007	0.407
																2.008	0.407
																2.01	0.407
																2.011	0.408
																2.013	0.408
																2.014	0.408
																2.015	0.408
																2.017	0.408
																2.018	0.408
																2.02	0.408
																2.021	0.409
																2.022	0.409
																2.024	0.409
																2.025	0.409
																2.026	0.41
																2.028	0.41
																2.029	0.41
																2.031	0.41
																2.032	0.41
																2.033	0.41
																2.035	0.411
																2.036	0.411
																2.038	0.411
																2.039	0.412
																2.04	0.412
																2.042	0.412
																2.043	0.412
																2.045	0.411
																2.046	0.411
																2.047	0.412
																2.049	0.411
																2.05	0.411
																2.051	0.412
																2.053	0.412
																2.054	0.412
																2.056	0.412
																2.057	0.412
																2.058	0.412
																2.06	0.412
																2.061	0.412
																2.063	0.412
																2.064	0.412
																2.065	0.413
																2.067	0.413
																2.068	0.413
																2.07	0.413
																2.071	0.414
																2.072	0.414
																2.074	0.414
																2.075	0.414
																2.076	0.414
																2.078	0.414
																2.079	0.414
																2.081	0.414
																2.082	0.414
																2.083	0.414
																2.085	0.414
																2.086	0.414
																2.088	0.414
																2.089	0.414
																2.09	0.414
																2.092	0.414
																2.093	0.414
																2.095	0.414
																2.096	0.414
																2.097	0.414
																2.099	0.414
																2.1	0.415
																2.101	0.415
																2.103	0.416
																2.104	0.416
																2.106	0.416
																2.107	0.415
																2.108	0.415
																2.11	0.415
																2.111	0.415
																2.113	0.415
																2.114	0.415
																2.115	0.415
																2.117	0.415
																2.118	0.416
																2.12	0.416
																2.121	0.416
																2.122	0.417
																2.124	0.418
																2.125	0.417
																2.126	0.418
																2.128	0.418
																2.129	0.418
																2.131	0.418
																2.132	0.418
																2.133	0.418
																2.135	0.418
																2.136	0.418
																2.138	0.419
																2.139	0.419
																2.14	0.419
																2.142	0.419
																2.143	0.419
																2.145	0.419
																2.146	0.419
																2.147	0.419
																2.149	0.419
																2.15	0.419
																2.151	0.42
																2.153	0.42
																2.154	0.42
																2.156	0.419
																2.157	0.42
																2.158	0.419
																2.16	0.42
																2.161	0.42
																2.163	0.419
																2.164	0.42
																2.165	0.421
																2.167	0.421
																2.168	0.421
																2.17	0.421
																2.171	0.421
																2.172	0.421
																2.174	0.421
																2.175	0.421
																2.176	0.421
																2.178	0.422
																2.179	0.422
																2.181	0.422
																2.182	0.422
																2.183	0.422
																2.185	0.422
																2.186	0.422
																2.188	0.422
																2.189	0.422
																2.19	0.422
																2.192	0.422
																2.193	0.422
																2.195	0.422
																2.196	0.423
																2.197	0.423
																2.199	0.423
																2.2	0.422
																2.201	0.421
																2.203	0.423
																2.204	0.423
																2.206	0.423
																2.207	0.424
																2.208	0.424
																2.21	0.424
																2.211	0.424
																2.213	0.424
																2.214	0.424
																2.215	0.424
																2.217	0.424
																2.218	0.424
																2.22	0.424
																2.221	0.424
																2.222	0.424
																2.224	0.424
																2.225	0.424
																2.226	0.424
																2.228	0.424
																2.229	0.424
																2.231	0.424
																2.232	0.424
																2.233	0.423
																2.235	0.423
																2.236	0.423
																2.238	0.423
																2.239	0.422
																2.24	0.422
																2.242	0.421
																2.243	0.421
																2.245	0.421
																2.246	0.421
																2.247	0.42
																2.249	0.42
																2.25	0.42
																2.251	0.42
																2.253	0.42
																2.254	0.42
																2.256	0.42
																2.257	0.419
																2.258	0.419
																2.26	0.418
																2.261	0.419
																2.263	0.419
																2.264	0.418
																2.265	0.418
																2.267	0.418
																2.268	0.417
																2.27	0.417
																2.271	0.417
																2.272	0.417
																2.274	0.417
																2.275	0.417
																2.276	0.417
																2.278	0.417
																2.279	0.417
																2.281	0.417
																2.282	0.416
																2.283	0.417
																2.285	0.416
																2.286	0.416
																2.288	0.416
																2.289	0.417
																2.29	0.416
																2.292	0.416
																2.293	0.416
																2.295	0.416
																2.296	0.416
																2.297	0.417
																2.299	0.417
																2.3	0.416
																2.301	0.417
																2.303	0.418
																2.304	0.418
																2.306	0.417
																2.307	0.417
																2.308	0.416
																2.31	0.416
																2.311	0.416
																2.313	0.416
																2.314	0.416
																2.315	0.416
																2.317	0.417
																2.318	0.416
																2.32	0.416
																2.321	0.416
																2.322	0.416
																2.324	0.416
																2.325	0.417
																2.326	0.417
																2.328	0.417
																2.329	0.416
																2.331	0.416
																2.332	0.416
																2.333	0.416
																2.335	0.416
																2.336	0.415
																2.338	0.415
																2.339	0.415
																2.34	0.415
																2.342	0.415
																2.343	0.416
																2.345	0.416
																2.346	0.415
																2.347	0.415
																2.349	0.415
																2.35	0.414
																2.351	0.414
																2.353	0.414
																2.354	0.413
																2.356	0.412
																2.357	0.412
																2.358	0.412
																2.36	0.411
																2.361	0.411
																2.363	0.41
																2.364	0.409
																2.365	0.409
																2.367	0.409
																2.368	0.41
																2.37	0.41
																2.371	0.411
																2.372	0.41
																2.374	0.411
																2.375	0.41
																2.376	0.409
																2.378	0.409
																2.379	0.409
																2.381	0.409
																2.382	0.41
																2.383	0.41
																2.385	0.41
																2.386	0.41
																2.388	0.411
																2.389	0.41
																2.39	0.41
																2.392	0.409
																2.393	0.409
																2.395	0.409
																2.396	0.409
																2.397	0.409
																2.399	0.41
																2.4	0.41
																2.401	0.409
																2.403	0.409
																2.404	0.41
																2.406	0.41
																2.407	0.41
																2.408	0.41
																2.41	0.41
																2.411	0.41
																2.413	0.41
																2.414	0.41
																2.415	0.41
																2.417	0.41
																2.418	0.41
																2.42	0.41
																2.421	0.409
																2.422	0.409
																2.424	0.408
																2.425	0.408
																2.426	0.409
																2.428	0.408
																2.429	0.409
																2.431	0.408
																2.432	0.408
																2.433	0.408
																2.435	0.408
																2.436	0.409
																2.438	0.409
																2.439	0.409
																2.44	0.408
																2.442	0.408
																2.443	0.408
																2.445	0.408
																2.446	0.407
																2.447	0.407
																2.449	0.407
																2.45	0.407
																2.451	0.406
																2.453	0.407
																2.454	0.407
																2.456	0.408
																2.457	0.407
																2.458	0.407
																2.46	0.407
																2.461	0.407
																2.463	0.406
																2.464	0.407
																2.465	0.407
																2.467	0.407
																2.468	0.407
																2.47	0.407
																2.471	0.407
																2.472	0.407
																2.474	0.406
																2.475	0.406
																2.476	0.405
																2.478	0.405
																2.479	0.405
																2.481	0.405
																2.482	0.405
																2.483	0.405
																2.485	0.406
																2.486	0.406
																2.488	0.406
																2.489	0.406
																2.49	0.407
																2.492	0.407
																2.493	0.406
																2.495	0.406
																2.496	0.406
																2.497	0.407
																2.499	0.407
																2.5	0.407
																2.501	0.407
																2.503	0.406
																2.504	0.406
																2.506	0.406
																2.507	0.406
																2.508	0.407
																2.51	0.406
																2.511	0.406
																2.513	0.405
																2.514	0.406
																2.515	0.406
																2.517	0.406
																2.518	0.406
																2.52	0.406
																2.521	0.407
																2.522	0.406
																2.524	0.407
																2.525	0.407
																2.526	0.407
																2.528	0.407
																2.529	0.407
																2.531	0.406
																2.532	0.407
																2.533	0.407
																2.535	0.407
																2.536	0.408
																2.538	0.408
																2.539	0.407
																2.54	0.407
																2.542	0.407
																2.543	0.406
																2.545	0.407
																2.546	0.406
																2.547	0.406
																2.549	0.406
																2.55	0.406
																2.551	0.406
																2.553	0.406
																2.554	0.406
																2.556	0.405
																2.557	0.405
																2.558	0.405
																2.56	0.406
																2.561	0.405
																2.563	0.405
																2.564	0.405
																2.565	0.405
																2.567	0.405
																2.568	0.404
																2.57	0.404
																2.571	0.404
																2.572	0.404
																2.574	0.403
																2.575	0.402
																2.576	0.402
																2.578	0.402
																2.579	0.402
																2.581	0.402
																2.582	0.402
																2.583	0.402
																2.585	0.402
																2.586	0.402
																2.588	0.402
																2.589	0.402
																2.59	0.401
																2.592	0.401
																2.593	0.401
																2.595	0.401
																2.596	0.401
																2.597	0.401
																2.599	0.401
																2.6	0.4
																2.601	0.4
																2.603	0.4
																2.604	0.4
																2.606	0.399
																2.607	0.399
																2.608	0.399
																2.61	0.399
																2.611	0.399
																2.613	0.4
																2.614	0.401
																2.615	0.401
																2.617	0.401
																2.618	0.402
																2.62	0.402
																2.621	0.403
																2.622	0.404
																2.624	0.404
																2.625	0.404
																2.626	0.404
																2.628	0.404
																2.629	0.403
																2.631	0.403
																2.632	0.403
																2.633	0.403
																2.635	0.402
																2.636	0.401
																2.638	0.401
																2.639	0.402
																2.64	0.402
																2.642	0.402
																2.643	0.403
																2.645	0.404
																2.646	0.404
																2.647	0.405
																2.649	0.405
																2.65	0.405
																2.651	0.404
																2.653	0.405
																2.654	0.405
																2.656	0.404
																2.657	0.404
																2.658	0.404
																2.66	0.404
																2.661	0.404
																2.663	0.405
																2.664	0.405
																2.665	0.405
																2.667	0.405
																2.668	0.404
																2.67	0.404
																2.671	0.403
																2.672	0.403
																2.674	0.403
																2.675	0.402
																2.676	0.402
																2.678	0.402
																2.679	0.402
																2.681	0.402
																2.682	0.402
																2.683	0.402
																2.685	0.402
																2.686	0.401
																2.688	0.401
																2.689	0.401
																2.69	0.402
																2.692	0.402
																2.693	0.402
																2.695	0.402
																2.696	0.403
																2.697	0.402
																2.699	0.402
																2.7	0.401
																2.701	0.401
																2.703	0.401
																2.704	0.401
																2.706	0.401
																2.707	0.401
																2.708	0.402
																2.71	0.402
																2.711	0.401
																2.713	0.401
																2.714	0.401
																2.715	0.401
																2.717	0.401
																2.718	0.401
																2.72	0.4
																2.721	0.4
																2.722	0.4
																2.724	0.4
																2.725	0.4
																2.726	0.4
																2.728	0.401
																2.729	0.401
																2.731	0.401
																2.732	0.401
																2.733	0.401
																2.735	0.401
																2.736	0.401
																2.738	0.4
																2.739	0.4
																2.74	0.399
																2.742	0.4
																2.743	0.4
																2.745	0.4
																2.746	0.4
																2.747	0.4
																2.749	0.401
																2.75	0.4
																2.751	0.4
																2.753	0.4
																2.754	0.401
																2.756	0.401
																2.757	0.401
																2.758	0.401
																2.76	0.401
																2.761	0.4
																2.763	0.4
																2.764	0.4
																2.765	0.4
																2.767	0.4
																2.768	0.399
																2.77	0.399
																2.771	0.399
																2.772	0.399
																2.774	0.399
																2.775	0.399
[truncated: 70,005 more rows]

## Sheet: Supplementary Fig.2
Supplementary Fig.2a					Supplementary Fig.2b
Co(OH)2		CoHPO			CoHPO		Pt1/CoHPO
3996.32	0.4628	3996.32	0.05959		5	3358	5	2278
3994.4	0.46286	3994.4	0.05963		5.01	3335	5.01	2296
3992.47	0.46295	3992.47	0.05966		5.02	3303	5.02	2219
3990.54	0.46304	3990.54	0.05964		5.03	3187	5.03	2218
3988.61	0.46315	3988.61	0.0596		5.04	3176	5.04	2146
3986.68	0.46322	3986.68	0.05961		5.05	3123	5.05	2153
3984.75	0.46325	3984.75	0.05964		5.06	3216	5.06	2125
3982.82	0.46332	3982.82	0.05966		5.07	3169	5.07	2081
3980.89	0.46344	3980.89	0.05969		5.08	3079	5.08	2062
3978.97	0.46351	3978.97	0.05974		5.09	3090	5.09	2044
3977.04	0.46353	3977.04	0.05976		5.1	3059	5.1	2080
3975.11	0.46361	3975.11	0.05973		5.11	2979	5.11	1958
3973.18	0.46376	3973.18	0.05967		5.12	3019	5.12	2002
3971.25	0.46387	3971.25	0.05966		5.13	2925	5.13	2017
3969.32	0.46397	3969.32	0.0597		5.14	2981	5.14	1971
3967.39	0.46405	3967.39	0.05973		5.15	2985	5.15	1958
3965.46	0.46402	3965.46	0.05974		5.16	2883	5.16	1915
3963.54	0.46397	3963.54	0.05973		5.17	2831	5.17	1978
3961.61	0.4641	3961.61	0.05971		5.18	2788	5.18	1942
3959.68	0.4643	3959.68	0.0597		5.19	2844	5.19	1882
3957.75	0.4644	3957.75	0.0597		5.2	2835	5.2	1814
3955.82	0.46446	3955.82	0.0597		5.21	2756	5.21	1817
3953.89	0.46444	3953.89	0.05971		5.22	2720	5.22	1760
3951.96	0.46435	3951.96	0.05973		5.23	2702	5.23	1789
3950.03	0.46445	3950.03	0.05971		5.24	2692	5.24	1761
3948.11	0.46482	3948.11	0.0597		5.25	2655	5.25	1698
3946.18	0.46493	3946.18	0.05973		5.26	2637	5.26	1661
3944.25	0.46485	3944.25	0.05973		5.27	2629	5.27	1744
3942.32	0.46516	3942.32	0.05971		5.28	2557	5.28	1723
3940.39	0.4655	3940.39	0.05974		5.29	2543	5.29	1660
3938.46	0.46543	3938.46	0.05977		5.3	2631	5.3	1667
3936.53	0.46517	3936.53	0.05978		5.31	2599	5.31	1586
3934.6	0.46491	3934.6	0.05975		5.32	2603	5.32	1675
3932.68	0.46511	3932.68	0.0597		5.33	2516	5.33	1667
3930.75	0.46571	3930.75	0.05971		5.34	2515	5.34	1639
3928.82	0.46587	3928.82	0.05977		5.35	2573	5.35	1640
3926.89	0.46559	3926.89	0.05977		5.36	2538	5.36	1620
3924.96	0.46567	3924.96	0.05975		5.37	2504	5.37	1552
3923.03	0.46595	3923.03	0.05978		5.38	2479	5.38	1547
3921.1	0.46581	3921.1	0.0598		5.39	2523	5.39	1587
3919.17	0.46571	3919.17	0.05979		5.4	2484	5.4	1569
3917.25	0.46623	3917.25	0.05977		5.41	2419	5.41	1566
3915.32	0.46683	3915.32	0.05977		5.42	2481	5.42	1553
3913.39	0.46681	3913.39	0.05979		5.43	2489	5.43	1527
3911.46	0.46649	3911.46	0.0598		5.44	2460	5.44	1547
3909.53	0.46609	3909.53	0.05978		5.45	2396	5.45	1606
3907.6	0.46539	3907.6	0.05971		5.46	2413	5.46	1501
3905.67	0.46494	3905.67	0.0596		5.47	2381	5.47	1556
3903.74	0.4655	3903.74	0.05954		5.48	2388	5.48	1537
3901.82	0.46655	3901.82	0.05958		5.49	2442	5.49	1587
3899.89	0.46749	3899.89	0.05963		5.5	2401	5.5	1566
3897.96	0.46798	3897.96	0.05969		5.51	2445	5.51	1588
3896.03	0.46736	3896.03	0.05975		5.52	2495	5.52	1600
3894.1	0.46627	3894.1	0.05971		5.53	2450	5.53	1588
3892.17	0.46637	3892.17	0.05963		5.54	2508	5.54	1555
3890.24	0.46721	3890.24	0.05966		5.55	2363	5.55	1555
3888.32	0.4668	3888.32	0.05972		5.56	2404	5.56	1518
3886.39	0.4664	3886.39	0.05968		5.57	2309	5.57	1539
3884.46	0.46702	3884.46	0.05969		5.58	2439	5.58	1492
3882.53	0.46709	3882.53	0.05966		5.59	2508	5.59	1499
3880.6	0.46738	3880.6	0.05957		5.6	2381	5.6	1525
3878.67	0.46797	3878.67	0.05961		5.61	2465	5.61	1484
3876.74	0.4673	3876.74	0.05965		5.62	2380	5.62	1525
3874.81	0.46654	3874.81	0.05958		5.63	2380	5.63	1548
3872.89	0.4664	3872.89	0.05954		5.64	2463	5.64	1585
3870.96	0.46673	3870.96	0.05949		5.65	2373	5.65	1589
3869.03	0.46771	3869.03	0.05948		5.66	2337	5.66	1566
3867.1	0.46775	3867.1	0.05953		5.67	2375	5.67	1556
3865.17	0.46731	3865.17	0.05949		5.68	2381	5.68	1598
3863.24	0.46788	3863.24	0.05945		5.69	2448	5.69	1594
3861.31	0.46829	3861.31	0.05947		5.7	2319	5.7	1572
3859.38	0.46752	3859.38	0.05946		5.71	2352	5.71	1548
3857.46	0.46583	3857.46	0.05941		5.72	2401	5.72	1526
3855.53	0.46446	3855.53	0.05931		5.73	2356	5.73	1574
3853.6	0.4666	3853.6	0.05918		5.74	2400	5.74	1530
3851.67	0.47001	3851.67	0.05925		5.75	2366	5.75	1490
3849.74	0.46989	3849.74	0.05937		5.76	2423	5.76	1602
3847.81	0.46835	3847.81	0.05942		5.77	2392	5.77	1533
3845.88	0.46715	3845.88	0.0594		5.78	2428	5.78	1568
3843.95	0.46668	3843.95	0.05932		5.79	2390	5.79	1498
3842.03	0.46656	3842.03	0.05924		5.8	2443	5.8	1508
3840.1	0.46654	3840.1	0.05917		5.81	2320	5.81	1604
3838.17	0.46743	3838.17	0.05913		5.82	2364	5.82	1545
3836.24	0.46853	3836.24	0.05918		5.83	2425	5.83	1514
3834.31	0.46857	3834.31	0.05921		5.84	2391	5.84	1546
3832.38	0.46836	3832.38	0.05918		5.85	2514	5.85	1503
3830.45	0.46826	3830.45	0.05917		5.86	2388	5.86	1511
3828.52	0.46791	3828.52	0.05917		5.87	2398	5.87	1546
3826.6	0.46759	3826.6	0.05913		5.88	2329	5.88	1570
3824.67	0.46694	3824.67	0.05909		5.89	2394	5.89	1549
3822.74	0.46633	3822.74	0.05899		5.9	2411	5.9	1573
3820.81	0.46753	3820.81	0.05893		5.91	2346	5.91	1526
3818.88	0.46844	3818.88	0.059		5.92	2415	5.92	1536
3816.95	0.46832	3816.95	0.05896		5.93	2379	5.93	1591
3815.02	0.46916	3815.02	0.05892		5.94	2482	5.94	1524
3813.09	0.46936	3813.09	0.059		5.95	2354	5.95	1489
3811.17	0.46819	3811.17	0.05901		5.96	2410	5.96	1530
3809.24	0.46708	3809.24	0.05892		5.97	2467	5.97	1511
3807.31	0.46738	3807.31	0.05883		5.98	2407	5.98	1488
3805.38	0.46793	3805.38	0.05886		5.99	2439	5.99	1502
3803.45	0.46739	3803.45	0.05883		6	2437	6	1565
3801.52	0.46801	3801.52	0.05873		6.01	2425	6.01	1554
3799.59	0.46927	3799.59	0.05875		6.02	2499	6.02	1524
3797.66	0.46922	3797.66	0.05871		6.03	2326	6.03	1532
3795.74	0.46931	3795.74	0.05862		6.04	2519	6.04	1555
3793.81	0.46948	3793.81	0.05861		6.05	2478	6.05	1546
3791.88	0.46914	3791.88	0.05859		6.06	2427	6.06	1555
3789.95	0.46882	3789.95	0.05854		6.07	2455	6.07	1506
3788.02	0.46863	3788.02	0.05847		6.08	2314	6.08	1515
3786.09	0.46865	3786.09	0.05839		6.09	2408	6.09	1516
3784.16	0.46889	3784.16	0.05835		6.1	2376	6.1	1463
3782.24	0.46876	3782.24	0.05831		6.11	2455	6.11	1573
3780.31	0.4688	3780.31	0.05822		6.12	2371	6.12	1520
3778.38	0.46959	3778.38	0.05815		6.13	2453	6.13	1518
3776.45	0.46992	3776.45	0.05815		6.14	2498	6.14	1563
3774.52	0.46937	3774.52	0.05811		6.15	2476	6.15	1540
3772.59	0.46866	3772.59	0.05801		6.16	2429	6.16	1520
3770.66	0.46874	3770.66	0.05788		6.17	2393	6.17	1480
3768.73	0.46953	3768.73	0.05783		6.18	2447	6.18	1558
3766.81	0.46993	3766.81	0.05782		6.19	2365	6.19	1573
3764.88	0.47002	3764.88	0.05779		6.2	2428	6.2	1538
3762.95	0.46965	3762.95	0.05775		6.21	2413	6.21	1563
3761.02	0.46906	3761.02	0.05765		6.22	2379	6.22	1521
3759.09	0.46939	3759.09	0.05758		6.23	2403	6.23	1570
3757.16	0.46981	3757.16	0.05759		6.24	2409	6.24	1549
3755.23	0.46891	3755.23	0.05755		6.25	2388	6.25	1554
3753.3	0.46765	3753.3	0.05737		6.26	2419	6.26	1478
3751.38	0.46834	3751.38	0.05718		6.27	2413	6.27	1575
3749.45	0.47018	3749.45	0.05715		6.28	2518	6.28	1591
3747.52	0.46974	3747.52	0.05712		6.29	2495	6.29	1588
3745.59	0.46905	3745.59	0.05694		6.3	2375	6.3	1582
3743.66	0.47067	3743.66	0.05683		6.31	2431	6.31	1634
3741.73	0.47113	3741.73	0.05687		6.32	2370	6.32	1575
3739.8	0.46935	3739.8	0.05683		6.33	2369	6.33	1553
3737.87	0.46776	3737.87	0.05669		6.34	2537	6.34	1562
3735.95	0.46809	3735.95	0.05651		6.35	2488	6.35	1587
3734.02	0.46985	3734.02	0.05635		6.36	2484	6.36	1495
3732.09	0.47078	3732.09	0.05631		6.37	2440	6.37	1563
3730.16	0.47023	3730.16	0.05628		6.38	2455	6.38	1547
3728.23	0.46912	3728.23	0.05616		6.39	2459	6.39	1565
3726.3	0.46859	3726.3	0.05599		6.4	2445	6.4	1545
3724.37	0.46877	3724.37	0.05584		6.41	2354	6.41	1532
3722.44	0.46891	3722.44	0.0557		6.42	2393	6.42	1540
3720.52	0.46898	3720.52	0.05557		6.43	2461	6.43	1539
3718.59	0.46874	3718.59	0.05544		6.44	2354	6.44	1476
3716.66	0.46785	3716.66	0.05531		6.45	2351	6.45	1563
3714.73	0.46636	3714.73	0.05514		6.46	2457	6.46	1565
3712.8	0.46552	3712.8	0.0549		6.47	2501	6.47	1568
3710.87	0.46657	3710.87	0.05468		6.48	2343	6.48	1536
3708.94	0.46746	3708.94	0.05457		6.49	2512	6.49	1550
3707.01	0.46678	3707.01	0.05445		6.5	2438	6.5	1440
3705.09	0.46532	3705.09	0.05425		6.51	2443	6.51	1569
3703.16	0.46429	3703.16	0.05401		6.52	2463	6.52	1536
3701.23	0.46423	3701.23	0.05378		6.53	2424	6.53	1511
3699.3	0.46394	3699.3	0.0536		6.54	2448	6.54	1560
3697.37	0.46293	3697.37	0.0534		6.55	2431	6.55	1545
3695.44	0.46163	3695.44	0.05318		6.56	2497	6.56	1552
3693.51	0.46009	3693.51	0.05298		6.57	2503	6.57	1476
3691.58	0.45864	3691.58	0.05272		6.58	2487	6.58	1532
3689.66	0.45842	3689.66	0.05241		6.59	2470	6.59	1532
3687.73	0.45876	3687.73	0.05218		6.6	2474	6.6	1517
3685.8	0.45771	3685.8	0.05202		6.61	2525	6.61	1572
3683.87	0.45564	3683.87	0.05183		6.62	2519	6.62	1467
3681.94	0.45345	3681.94	0.05156		6.63	2537	6.63	1627
3680.01	0.45129	3680.01	0.05126		6.64	2476	6.64	1570
3678.08	0.44902	3678.08	0.05096		6.65	2466	6.65	1568
3676.16	0.44772	3676.16	0.05062		6.66	2423	6.66	1564
3674.23	0.44712	3674.23	0.05039		6.67	2479	6.67	1564
3672.3	0.44488	3672.3	0.05019		6.68	2466	6.68	1553
3670.37	0.44216	3670.37	0.04981		6.69	2417	6.69	1543
3668.44	0.43993	3668.44	0.04947		6.7	2452	6.7	1460
3666.51	0.43675	3666.51	0.04923		6.71	2469	6.71	1578
3664.58	0.43252	3664.58	0.04892		6.72	2570	6.72	1554
3662.65	0.42799	3662.65	0.04856		6.73	2489	6.73	1570
3660.73	0.42318	3660.73	0.04818		6.74	2471	6.74	1570
3658.8	0.41801	3658.8	0.04777		6.75	2497	6.75	1546
3656.87	0.41263	3656.87	0.04732		6.76	2458	6.76	1553
3654.94	0.40721	3654.94	0.04692		6.77	2445	6.77	1573
3653.01	0.40164	3653.01	0.04654		6.78	2494	6.78	1550
3651.08	0.39578	3651.08	0.04601		6.79	2453	6.79	1536
3649.15	0.39028	3649.15	0.04536		6.8	2524	6.8	1603
3647.22	0.38523	3647.22	0.04487		6.81	2553	6.81	1581
3645.3	0.37992	3645.3	0.04448		6.82	2420	6.82	1612
3643.37	0.37426	3643.37	0.04404		6.83	2474	6.83	1515
3641.44	0.36838	3641.44	0.04351		6.84	2501	6.84	1494
3639.51	0.36246	3639.51	0.04295		6.85	2561	6.85	1505
3637.58	0.35653	3637.58	0.04239		6.86	2501	6.86	1533
3635.65	0.35049	3635.65	0.04184		6.87	2509	6.87	1504
3633.72	0.34431	3633.72	0.04133		6.88	2505	6.88	1629
3631.79	0.33819	3631.79	0.04087		6.89	2451	6.89	1566
3629.87	0.33167	3629.87	0.04028		6.9	2531	6.9	1568
3627.94	0.32483	3627.94	0.03956		6.91	2498	6.91	1583
3626.01	0.31892	3626.01	0.03898		6.92	2538	6.92	1542
3624.08	0.31349	3624.08	0.03846		6.93	2555	6.93	1572
3622.15	0.30837	3622.15	0.0379		6.94	2461	6.94	1567
3620.22	0.30378	3620.22	0.03731		6.95	2508	6.95	1574
3618.29	0.29997	3618.29	0.03673		6.96	2543	6.96	1543
3616.36	0.29688	3616.36	0.0362		6.97	2596	6.97	1629
3614.44	0.29417	3614.44	0.03562		6.98	2550	6.98	1603
3612.51	0.29173	3612.51	0.03502		6.99	2548	6.99	1621
3610.58	0.28939	3610.58	0.03445		7	2482	7	1571
3608.65	0.287	3608.65	0.03389		7.01	2518	7.01	1611
3606.72	0.28443	3606.72	0.03339		7.02	2532	7.02	1555
3604.79	0.28168	3604.79	0.03291		7.03	2552	7.03	1576
3602.86	0.27874	3602.86	0.03238		7.04	2576	7.04	1520
3600.93	0.2757	3600.93	0.03179		7.05	2569	7.05	1526
3599.01	0.27276	3599.01	0.03126		7.06	2450	7.06	1602
3597.08	0.27	3597.08	0.03076		7.07	2543	7.07	1614
3595.15	0.26746	3595.15	0.03025		7.08	2533	7.08	1568
3593.22	0.26509	3593.22	0.02977		7.09	2549	7.09	1567
3591.29	0.26292	3591.29	0.02933		7.1	2604	7.1	1561
3589.36	0.26085	3589.36	0.02886		7.11	2587	7.11	1587
3587.43	0.25877	3587.43	0.0283		7.12	2505	7.12	1577
3585.5	0.25673	3585.5	0.0278		7.13	2556	7.13	1546
3583.58	0.25473	3583.58	0.0274		7.14	2586	7.14	1572
3581.65	0.25278	3581.65	0.027		7.15	2547	7.15	1577
3579.72	0.25085	3579.72	0.02662		7.16	2650	7.16	1570
3577.79	0.24897	3577.79	0.02624		7.17	2595	7.17	1596
3575.86	0.24712	3575.86	0.02582		7.18	2617	7.18	1604
3573.93	0.24526	3573.93	0.02539		7.19	2570	7.19	1599
3572	0.24342	3572	0.02499		7.2	2503	7.2	1597
3570.07	0.24169	3570.07	0.02461		7.21	2630	7.21	1559
3568.15	0.24012	3568.15	0.02422		7.22	2549	7.22	1572
3566.22	0.2386	3566.22	0.02382		7.23	2587	7.23	1658
3564.29	0.23706	3564.29	0.02343		7.24	2608	7.24	1612
3562.36	0.23557	3562.36	0.02308		7.25	2647	7.25	1615
3560.43	0.23422	3560.43	0.02274		7.26	2573	7.26	1615
3558.5	0.23301	3558.5	0.02245		7.27	2552	7.27	1653
3556.57	0.23186	3556.57	0.02215		7.28	2594	7.28	1627
3554.65	0.23077	3554.65	0.02182		7.29	2595	7.29	1614
3552.72	0.22972	3552.72	0.02146		7.3	2556	7.3	1591
3550.79	0.22877	3550.79	0.02112		7.31	2586	7.31	1651
3548.86	0.22787	3548.86	0.0208		7.32	2552	7.32	1648
3546.93	0.227	3546.93	0.02045		7.33	2628	7.33	1593
3545	0.22621	3545	0.02012		7.34	2574	7.34	1619
3543.07	0.22559	3543.07	0.01983		7.35	2667	7.35	1608
3541.14	0.22511	3541.14	0.01958		7.36	2681	7.36	1617
3539.22	0.22462	3539.22	0.01931		7.37	2683	7.37	1583
3537.29	0.2241	3537.29	0.01903		7.38	2624	7.38	1607
3535.36	0.22363	3535.36	0.01878		7.39	2624	7.39	1598
3533.43	0.22323	3533.43	0.01857		7.4	2482	7.4	1563
3531.5	0.22284	3531.5	0.01834		7.41	2531	7.41	1584
3529.57	0.22242	3529.57	0.01808		7.42	2580	7.42	1588
3527.64	0.22195	3527.64	0.0178		7.43	2556	7.43	1553
3525.71	0.22143	3525.71	0.01754		7.44	2615	7.44	1579
3523.79	0.22095	3523.79	0.01729		7.45	2667	7.45	1598
3521.86	0.22059	3521.86	0.01704		7.46	2576	7.46	1606
3519.93	0.22026	3519.93	0.0168		7.47	2569	7.47	1700
3518	0.21988	3518	0.01661		7.48	2570	7.48	1646
3516.07	0.21948	3516.07	0.01642		7.49	2650	7.49	1639
3514.14	0.21911	3514.14	0.0162		7.5	2633	7.5	1520
3512.21	0.21878	3512.21	0.01598		7.51	2643	7.51	1643
3510.28	0.21851	3510.28	0.01579		7.52	2692	7.52	1658
3508.36	0.21823	3508.36	0.01562		7.53	2692	7.53	1556
3506.43	0.2179	3506.43	0.01544		7.54	2624	7.54	1586
3504.5	0.21755	3504.5	0.01523		7.55	2627	7.55	1576
3502.57	0.21727	3502.57	0.015		7.56	2668	7.56	1652
3500.64	0.2171	3500.64	0.01481		7.57	2669	7.57	1575
3498.71	0.21691	3498.71	0.01464		7.58	2604	7.58	1685
3496.78	0.21674	3496.78	0.01448		7.59	2698	7.59	1618
3494.85	0.21661	3494.85	0.01433		7.6	2583	7.6	1597
3492.93	0.21651	3492.93	0.01417		7.61	2646	7.61	1598
3491	0.21641	3491	0.01403		7.62	2675	7.62	1509
3489.07	0.2163	3489.07	0.01387		7.63	2608	7.63	1620
3487.14	0.2162	3487.14	0.01371		7.64	2681	7.64	1622
3485.21	0.21615	3485.21	0.01356		7.65	2615	7.65	1605
3483.28	0.21615	3483.28	0.01342		7.66	2658	7.66	1643
3481.35	0.2161	3481.35	0.01326		7.67	2639	7.67	1639
3479.42	0.21608	3479.42	0.01314		7.68	2714	7.68	1619
3477.5	0.21615	3477.5	0.01303		7.69	2703	7.69	1599
3475.57	0.21624	3475.57	0.0129		7.7	2661	7.7	1624
3473.64	0.21629	3473.64	0.01274		7.71	2639	7.71	1625
3471.71	0.21626	3471.71	0.01257		7.72	2653	7.72	1764
3469.78	0.2162	3469.78	0.01239		7.73	2733	7.73	1649
3467.85	0.21624	3467.85	0.01226		7.74	2665	7.74	1664
3465.92	0.21645	3465.92	0.0122		7.75	2711	7.75	1633
3463.99	0.21672	3463.99	0.01216		7.76	2719	7.76	1613
3462.07	0.21692	3462.07	0.01204		7.77	2764	7.77	1611
3460.14	0.21709	3460.14	0.01189		7.78	2759	7.78	1647
3458.21	0.21731	3458.21	0.01177		7.79	2640	7.79	1600
3456.28	0.21756	3456.28	0.01168		7.8	2763	7.8	1638
3454.35	0.21777	3454.35	0.0116		7.81	2701	7.81	1603
3452.42	0.21798	3452.42	0.01153		7.82	2670	7.82	1619
3450.49	0.21816	3450.49	0.01143		7.83	2664	7.83	1635
3448.57	0.21837	3448.57	0.01131		7.84	2728	7.84	1628
3446.64	0.21862	3446.64	0.01119		7.85	2600	7.85	1635
3444.71	0.21888	3444.71	0.01111		7.86	2689	7.86	1671
3442.78	0.21913	3442.78	0.01106		7.87	2764	7.87	1624
3440.85	0.21934	3440.85	0.011		7.88	2701	7.88	1630
3438.92	0.21948	3438.92	0.01093		7.89	2708	7.89	1657
3436.99	0.21963	3436.99	0.01085		7.9	2627	7.9	1580
3435.06	0.21989	3435.06	0.01076		7.91	2755	7.91	1605
3433.14	0.22024	3433.14	0.01069		7.92	2655	7.92	1629
3431.21	0.22059	3431.21	0.01064		7.93	2715	7.93	1678
3429.28	0.22092	3429.28	0.01058		7.94	2648	7.94	1620
3427.35	0.2213	3427.35	0.01054		7.95	2622	7.95	1622
3425.42	0.22171	3425.42	0.0105		7.96	2689	7.96	1631
3423.49	0.22208	3423.49	0.01045		7.97	2740	7.97	1685
3421.56	0.22245	3421.56	0.01041		7.98	2763	7.98	1685
3419.63	0.22286	3419.63	0.0104		7.99	2665	7.99	1632
3417.71	0.22329	3417.71	0.01037		8	2635	8	1636
3415.78	0.22367	3415.78	0.01032		8.01	2695	8.01	1638
3413.85	0.22401	3413.85	0.01027		8.02	2680	8.02	1646
3411.92	0.22441	3411.92	0.01024		8.03	2655	8.03	1584
3409.99	0.22489	3409.99	0.01021		8.04	2577	8.04	1654
3408.06	0.22541	3408.06	0.01019		8.05	2657	8.05	1606
3406.13	0.22593	3406.13	0.01018		8.06	2696	8.06	1646
3404.2	0.22637	3404.2	0.01014		8.07	2687	8.07	1632
3402.28	0.22676	3402.28	0.01009		8.08	2730	8.08	1645
3400.35	0.22726	3400.35	0.01008		8.09	2735	8.09	1701
3398.42	0.2279	3398.42	0.01011		8.1	2698	8.1	1684
3396.49	0.22855	3396.49	0.01013		8.11	2685	8.11	1637
3394.56	0.22912	3394.56	0.01013		8.12	2649	8.12	1622
3392.63	0.22968	3392.63	0.01012		8.13	2691	8.13	1688
3390.7	0.23034	3390.7	0.01013		8.14	2719	8.14	1623
3388.77	0.23107	3388.77	0.01016		8.15	2637	8.15	1674
3386.85	0.2318	3386.85	0.01018		8.16	2657	8.16	1688
3384.92	0.2325	3384.92	0.0102		8.17	2724	8.17	1685
3382.99	0.23317	3382.99	0.01023		8.18	2695	8.18	1706
3381.06	0.23382	3381.06	0.01026		8.19	2754	8.19	1642
3379.13	0.23451	3379.13	0.01029		8.2	2696	8.2	1621
3377.2	0.23525	3377.2	0.01033		8.21	2647	8.21	1626
3375.27	0.23602	3375.27	0.01037		8.22	2666	8.22	1608
3373.34	0.23678	3373.34	0.01039		8.23	2653	8.23	1685
3371.42	0.2375	3371.42	0.01039		8.24	2651	8.24	1671
3369.49	0.23824	3369.49	0.01039		8.25	2686	8.25	1596
3367.56	0.23909	3367.56	0.01042		8.26	2676	8.26	1643
3365.63	0.24005	3365.63	0.01049		8.27	2703	8.27	1595
3363.7	0.24099	3363.7	0.01057		8.28	2639	8.28	1638
3361.77	0.24189	3361.77	0.01063		8.29	2677	8.29	1638
3359.84	0.2428	3359.84	0.0107		8.3	2616	8.3	1650
3357.91	0.24377	3357.91	0.01076		8.31	2736	8.31	1662
3355.99	0.24471	3355.99	0.01079		8.32	2697	8.32	1603
3354.06	0.2456	3354.06	0.01082		8.33	2757	8.33	1649
3352.13	0.24646	3352.13	0.01087		8.34	2643	8.34	1664
3350.2	0.24739	3350.2	0.01095		8.35	2656	8.35	1696
3348.27	0.2484	3348.27	0.01102		8.36	2615	8.36	1675
3346.34	0.2494	3346.34	0.01107		8.37	2643	8.37	1661
3344.41	0.25035	3344.41	0.01111		8.38	2622	8.38	1623
3342.49	0.25131	3342.49	0.01116		8.39	2649	8.39	1596
3340.56	0.25229	3340.56	0.0112		8.4	2678	8.4	1699
3338.63	0.25326	3338.63	0.01123		8.41	2676	8.41	1655
3336.7	0.25429	3336.7	0.01131		8.42	2643	8.42	1659
3334.77	0.2554	3334.77	0.0114		8.43	2620	8.43	1651
3332.84	0.2565	3332.84	0.01145		8.44	2675	8.44	1641
3330.91	0.25754	3330.91	0.01148		8.45	2679	8.45	1728
3328.98	0.25852	3328.98	0.01152		8.46	2666	8.46	1635
3327.06	0.25949	3327.06	0.01157		8.47	2646	8.47	1690
3325.13	0.26049	3325.13	0.01162		8.48	2679	8.48	1608
3323.2	0.26156	3323.2	0.01167		8.49	2641	8.49	1696
3321.27	0.26264	3321.27	0.01171		8.5	2683	8.5	1631
3319.34	0.2637	3319.34	0.01175		8.51	2678	8.51	1705
3317.41	0.26476	3317.41	0.01179		8.52	2590	8.52	1638
3315.48	0.26581	3315.48	0.01185		8.53	2643	8.53	1665
3313.55	0.26682	3313.55	0.0119		8.54	2659	8.54	1668
3311.63	0.26781	3311.63	0.01194		8.55	2688	8.55	1666
3309.7	0.26879	3309.7	0.01197		8.56	2665	8.56	1636
3307.77	0.26982	3307.77	0.01199		8.57	2584	8.57	1699
3305.84	0.27088	3305.84	0.01201		8.58	2636	8.58	1626
3303.91	0.27198	3303.91	0.01205		8.59	2686	8.59	1692
3301.98	0.27309	3301.98	0.01211		8.6	2776	8.6	1674
3300.05	0.27419	3300.05	0.01217		8.61	2662	8.61	1650
3298.12	0.27522	3298.12	0.0122		8.62	2652	8.62	1619
3296.2	0.27621	3296.2	0.0122		8.63	2698	8.63	1651
3294.27	0.27722	3294.27	0.01221		8.64	2649	8.64	1614
3292.34	0.27827	3292.34	0.01224		8.65	2672	8.65	1701
3290.41	0.27935	3290.41	0.01228		8.66	2648	8.66	1636
3288.48	0.28043	3288.48	0.01233		8.67	2670	8.67	1633
3286.55	0.28147	3286.55	0.01236		8.68	2693	8.68	1677
3284.62	0.28248	3284.62	0.01238		8.69	2591	8.69	1665
3282.69	0.28348	3282.69	0.0124		8.7	2663	8.7	1662
3280.77	0.28445	3280.77	0.01241		8.71	2679	8.71	1615
3278.84	0.28541	3278.84	0.01244		8.72	2617	8.72	1661
3276.91	0.28641	3276.91	0.01247		8.73	2608	8.73	1696
3274.98	0.28743	3274.98	0.01249		8.74	2596	8.74	1686
3273.05	0.28845	3273.05	0.01251		8.75	2667	8.75	1612
3271.12	0.28943	3271.12	0.01253		8.76	2631	8.76	1674
3269.19	0.29042	3269.19	0.01257		8.77	2741	8.77	1607
3267.26	0.29141	3267.26	0.01261		8.78	2702	8.78	1730
3265.34	0.29241	3265.34	0.01264		8.79	2641	8.79	1621
3263.41	0.29341	3263.41	0.01267		8.8	2702	8.8	1658
3261.48	0.29439	3261.48	0.01271		8.81	2660	8.81	1681
3259.55	0.29534	3259.55	0.01274		8.82	2658	8.82	1669
3257.62	0.29627	3257.62	0.01276		8.83	2633	8.83	1642
3255.69	0.29723	3255.69	0.01277		8.84	2775	8.84	1731
3253.76	0.29824	3253.76	0.0128		8.85	2688	8.85	1660
3251.83	0.29923	3251.83	0.01283		8.86	2689	8.86	1705
3249.91	0.30015	3249.91	0.01285		8.87	2693	8.87	1677
3247.98	0.30105	3247.98	0.01286		8.88	2623	8.88	1742
3246.05	0.30199	3246.05	0.01287		8.89	2686	8.89	1654
3244.12	0.30296	3244.12	0.01291		8.9	2690	8.9	1616
3242.19	0.3039	3242.19	0.01296		8.91	2672	8.91	1653
3240.26	0.30483	3240.26	0.01301		8.92	2692	8.92	1705
3238.33	0.30578	3238.33	0.01306		8.93	2646	8.93	1670
3236.41	0.30673	3236.41	0.01308		8.94	2627	8.94	1685
3234.48	0.30767	3234.48	0.01307		8.95	2641	8.95	1638
3232.55	0.30863	3232.55	0.01309		8.96	2741	8.96	1640
3230.62	0.3096	3230.62	0.01315		8.97	2606	8.97	1595
3228.69	0.31054	3228.69	0.01322		8.98	2747	8.98	1661
3226.76	0.31147	3226.76	0.01329		8.99	2668	8.99	1638
3224.83	0.31241	3224.83	0.01336		9	2621	9	1613
3222.9	0.31333	3222.9	0.01341		9.01	2616	9.01	1655
3220.98	0.31425	3220.98	0.01346		9.02	2558	9.02	1623
3219.05	0.31518	3219.05	0.01349		9.03	2586	9.03	1625
3217.12	0.3161	3217.12	0.01354		9.04	2700	9.04	1693
3215.19	0.31702	3215.19	0.01359		9.05	2692	9.05	1623
3213.26	0.31797	3213.26	0.01364		9.06	2638	9.06	1647
3211.33	0.31889	3211.33	0.01369		9.07	2690	9.07	1697
3209.4	0.31978	3209.4	0.01374		9.08	2686	9.08	1639
3207.47	0.32069	3207.47	0.01379		9.09	2594	9.09	1672
3205.55	0.32159	3205.55	0.01385		9.1	2649	9.1	1704
3203.62	0.32251	3203.62	0.01392		9.11	2692	9.11	1720
3201.69	0.32342	3201.69	0.01398		9.12	2620	9.12	1686
3199.76	0.32432	3199.76	0.01403		9.13	2674	9.13	1700
3197.83	0.32525	3197.83	0.01407		9.14	2693	9.14	1633
3195.9	0.3262	3195.9	0.01411		9.15	2661	9.15	1752
3193.97	0.32711	3193.97	0.01417		9.16	2654	9.16	1643
3192.04	0.328	3192.04	0.01425		9.17	2625	9.17	1718
3190.12	0.3289	3190.12	0.01432		9.18	2610	9.18	1736
3188.19	0.32982	3188.19	0.01438		9.19	2650	9.19	1615
3186.26	0.33076	3186.26	0.01442		9.2	2712	9.2	1623
3184.33	0.33171	3184.33	0.01447		9.21	2607	9.21	1711
3182.4	0.33265	3182.4	0.01454		9.22	2654	9.22	1654
3180.47	0.33354	3180.47	0.01463		9.23	2704	9.23	1665
3178.54	0.33446	3178.54	0.01472		9.24	2628	9.24	1683
3176.61	0.33541	3176.61	0.01479		9.25	2664	9.25	1696
3174.69	0.33633	3174.69	0.01483		9.26	2675	9.26	1680
3172.76	0.33721	3172.76	0.01486		9.27	2620	9.27	1723
3170.83	0.3381	3170.83	0.01492		9.28	2632	9.28	1637
3168.9	0.339	3168.9	0.01499		9.29	2747	9.29	1659
3166.97	0.33986	3166.97	0.01507		9.3	2642	9.3	1709
3165.04	0.34072	3165.04	0.01514		9.31	2660	9.31	1695
3163.11	0.34162	3163.11	0.0152		9.32	2735	9.32	1690
3161.18	0.34253	3161.18	0.01524		9.33	2706	9.33	1633
3159.26	0.34342	3159.26	0.0153		9.34	2677	9.34	1705
3157.33	0.34427	3157.33	0.01537		9.35	2706	9.35	1684
3155.4	0.34511	3155.4	0.01545		9.36	2565	9.36	1711
3153.47	0.34595	3153.47	0.01551		9.37	2653	9.37	1655
3151.54	0.3468	3151.54	0.01558		9.38	2646	9.38	1710
3149.61	0.34766	3149.61	0.01566		9.39	2717	9.39	1666
3147.68	0.34853	3147.68	0.01576		9.4	2710	9.4	1686
3145.75	0.34938	3145.75	0.01586		9.41	2712	9.41	1691
3143.83	0.35022	3143.83	0.01592		9.42	2690	9.42	1701
3141.9	0.35104	3141.9	0.01596		9.43	2698	9.43	1696
3139.97	0.35185	3139.97	0.016		9.44	2625	9.44	1707
3138.04	0.35266	3138.04	0.01607		9.45	2658	9.45	1701
3136.11	0.35346	3136.11	0.01618		9.46	2746	9.46	1696
3134.18	0.35425	3134.18	0.01628		9.47	2727	9.47	1663
3132.25	0.35507	3132.25	0.01637		9.48	2666	9.48	1656
3130.33	0.35587	3130.33	0.01647		9.49	2721	9.49	1697
3128.4	0.35667	3128.4	0.01654		9.5	2606	9.5	1666
3126.47	0.35747	3126.47	0.01661		9.51	2591	9.51	1702
3124.54	0.35823	3124.54	0.01669		9.52	2679	9.52	1714
3122.61	0.35897	3122.61	0.01678		9.53	2700	9.53	1613
3120.68	0.35971	3120.68	0.01685		9.54	2701	9.54	1605
3118.75	0.36047	3118.75	0.01689		9.55	2630	9.55	1625
3116.82	0.36125	3116.82	0.01697		9.56	2660	9.56	1702
3114.9	0.36204	3114.9	0.01706		9.57	2697	9.57	1738
3112.97	0.36281	3112.97	0.01714		9.58	2653	9.58	1678
3111.04	0.36351	3111.04	0.01723		9.59	2607	9.59	1677
3109.11	0.3642	3109.11	0.01733		9.6	2677	9.6	1724
3107.18	0.36492	3107.18	0.01743		9.61	2711	9.61	1698
3105.25	0.36567	3105.25	0.01753		9.62	2773	9.62	1692
3103.32	0.3664	3103.32	0.01763		9.63	2712	9.63	1700
3101.39	0.36713	3101.39	0.01773		9.64	2700	9.64	1653
3099.47	0.36785	3099.47	0.01785		9.65	2661	9.65	1688
3097.54	0.36854	3097.54	0.01797		9.66	2715	9.66	1712
3095.61	0.36924	3095.61	0.01806		9.67	2691	9.67	1702
3093.68	0.36993	3093.68	0.01814		9.68	2731	9.68	1718
3091.75	0.37059	3091.75	0.01823		9.69	2667	9.69	1706
3089.82	0.37125	3089.82	0.01833		9.7	2746	9.7	1627
3087.89	0.37192	3087.89	0.01843		9.71	2680	9.71	1638
3085.96	0.37259	3085.96	0.01853		9.72	2730	9.72	1748
3084.04	0.37326	3084.04	0.01863		9.73	2659	9.73	1669
3082.11	0.37393	3082.11	0.01873		9.74	2692	9.74	1718
3080.18	0.37461	3080.18	0.01881		9.75	2677	9.75	1715
3078.25	0.37529	3078.25	0.01893		9.76	2674	9.76	1679
3076.32	0.37595	3076.32	0.01906		9.77	2705	9.77	1654
3074.39	0.3766	3074.39	0.01921		9.78	2697	9.78	1661
3072.46	0.37723	3072.46	0.01934		9.79	2690	9.79	1687
3070.53	0.37785	3070.53	0.01945		9.8	2766	9.8	1711
3068.61	0.37849	3068.61	0.01956		9.81	2740	9.81	1683
3066.68	0.37915	3066.68	0.01968		9.82	2711	9.82	1697
3064.75	0.3798	3064.75	0.0198		9.83	2725	9.83	1769
3062.82	0.38042	3062.82	0.01991		9.84	2697	9.84	1659
3060.89	0.38103	3060.89	0.02002		9.85	2657	9.85	1664
3058.96	0.38163	3058.96	0.02014		9.86	2696	9.86	1729
3057.03	0.38225	3057.03	0.02027		9.87	2632	9.87	1689
3055.1	0.38287	3055.1	0.0204		9.88	2696	9.88	1814
3053.18	0.38347	3053.18	0.02053		9.89	2731	9.89	1699
3051.25	0.38407	3051.25	0.02067		9.9	2746	9.9	1693
3049.32	0.38468	3049.32	0.0208		9.91	2696	9.91	1720
3047.39	0.38531	3047.39	0.02091		9.92	2728	9.92	1675
3045.46	0.3859	3045.46	0.02099		9.93	2708	9.93	1732
3043.53	0.38648	3043.53	0.02111		9.94	2706	9.94	1708
3041.6	0.38706	3041.6	0.02125		9.95	2773	9.95	1668
3039.67	0.38763	3039.67	0.02139		9.96	2742	9.96	1766
3037.75	0.3882	3037.75	0.02152		9.97	2798	9.97	1666
3035.82	0.38876	3035.82	0.02165		9.98	2751	9.98	1664
3033.89	0.38934	3033.89	0.02177		9.99	2691	9.99	1761
3031.96	0.38995	3031.96	0.02192		10	2687	10	1629
3030.03	0.39055	3030.03	0.02208		10.01	2653	10.01	1657
3028.1	0.3911	3028.1	0.02222		10.02	2754	10.02	1689
3026.17	0.39164	3026.17	0.02235		10.03	2704	10.03	1693
3024.25	0.3922	3024.25	0.02248		10.04	2686	10.04	1689
3022.32	0.39275	3022.32	0.02261		10.05	2696	10.05	1701
3020.39	0.39327	3020.39	0.02274		10.06	2807	10.06	1668
3018.46	0.39381	3018.46	0.02287		10.07	2733	10.07	1746
3016.53	0.39437	3016.53	0.02299		10.08	2726	10.08	1693
3014.6	0.39492	3014.6	0.02311		10.09	2723	10.09	1738
3012.67	0.39546	3012.67	0.02324		10.1	2736	10.1	1715
3010.74	0.396	3010.74	0.02339		10.11	2767	10.11	1721
3008.82	0.39652	3008.82	0.02356		10.12	2748	10.12	1682
3006.89	0.39702	3006.89	0.02372		10.13	2722	10.13	1728
3004.96	0.39752	3004.96	0.02385		10.14	2750	10.14	1621
3003.03	0.39805	3003.03	0.02398		10.15	2819	10.15	1723
3001.1	0.39856	3001.1	0.02412		10.16	2781	10.16	1640
2999.17	0.39906	2999.17	0.02427		10.17	2674	10.17	1682
2997.24	0.39957	2997.24	0.02443		10.18	2705	10.18	1727
2995.31	0.40006	2995.31	0.02457		10.19	2697	10.19	1624
2993.39	0.40056	2993.39	0.0247		10.2	2719	10.2	1676
2991.46	0.40105	2991.46	0.02484		10.21	2797	10.21	1793
2989.53	0.40151	2989.53	0.02497		10.22	2702	10.22	1706
2987.6	0.40195	2987.6	0.02507		10.23	2755	10.23	1722
2985.67	0.40239	2985.67	0.02517		10.24	2833	10.24	1710
2983.74	0.40279	2983.74	0.02528		10.25	2835	10.25	1701
2981.81	0.40318	2981.81	0.02538		10.26	2739	10.26	1750
2979.88	0.40356	2979.88	0.02549		10.27	2748	10.27	1762
2977.96	0.40392	2977.96	0.02563		10.28	2836	10.28	1703
2976.03	0.40427	2976.03	0.02577		10.29	2737	10.29	1759
2974.1	0.40457	2974.1	0.02593		10.3	2779	10.3	1686
2972.17	0.40483	2972.17	0.0261		10.31	2769	10.31	1719
2970.24	0.40507	2970.24	0.02627		10.32	2751	10.32	1693
2968.31	0.40531	2968.31	0.02643		10.33	2771	10.33	1685
2966.38	0.40557	2966.38	0.02657		10.34	2721	10.34	1781
2964.45	0.40588	2964.45	0.02672		10.35	2743	10.35	1765
2962.53	0.40619	2962.53	0.02689		10.36	2699	10.36	1743
2960.6	0.40655	2960.6	0.02706		10.37	2680	10.37	1734
2958.67	0.40697	2958.67	0.02722		10.38	2727	10.38	1670
2956.74	0.40746	2956.74	0.02737		10.39	2804	10.39	1734
2954.81	0.40799	2954.81	0.02753		10.4	2704	10.4	1834
2952.88	0.40853	2952.88	0.02769		10.41	2817	10.41	1694
2950.95	0.40906	2950.95	0.02786		10.42	2774	10.42	1680
2949.02	0.40959	2949.02	0.028		10.43	2769	10.43	1766
2947.1	0.41009	2947.1	0.02812		10.44	2835	10.44	1727
2945.17	0.4105	2945.17	0.02825		10.45	2781	10.45	1732
2943.24	0.41082	2943.24	0.02839		10.46	2781	10.46	1743
2941.31	0.41108	2941.31	0.02853		10.47	2677	10.47	1663
2939.38	0.41128	2939.38	0.02867		10.48	2743	10.48	1724
2937.45	0.41141	2937.45	0.0288		10.49	2733	10.49	1696
2935.52	0.41149	2935.52	0.0289		10.5	2825	10.5	1696
2933.59	0.41155	2933.59	0.02899		10.51	2756	10.51	1728
2931.67	0.41161	2931.67	0.02908		10.52	2799	10.52	1750
2929.74	0.41168	2929.74	0.02917		10.53	2749	10.53	1763
2927.81	0.41176	2927.81	0.02929		10.54	2769	10.54	1698
2925.88	0.41189	2925.88	0.02942		10.55	2843	10.55	1795
2923.95	0.41212	2923.95	0.02955		10.56	2775	10.56	1731
2922.02	0.41247	2922.02	0.02968		10.57	2709	10.57	1684
2920.09	0.41294	2920.09	0.02981		10.58	2733	10.58	1705
2918.17	0.41357	2918.17	0.02997		10.59	2843	10.59	1646
2916.24	0.41437	2916.24	0.03017		10.6	2898	10.6	1695
2914.31	0.4153	2914.31	0.03043		10.61	2822	10.61	1731
2912.38	0.41626	2912.38	0.03071		10.62	2760	10.62	1783
2910.45	0.41715	2910.45	0.03099		10.63	2810	10.63	1743
2908.52	0.41795	2908.52	0.03126		10.64	2760	10.64	1750
2906.59	0.41866	2906.59	0.03149		10.65	2730	10.65	1706
2904.66	0.4193	2904.66	0.0317		10.66	2714	10.66	1786
2902.74	0.4199	2902.74	0.03188		10.67	2873	10.67	1774
2900.81	0.42048	2900.81	0.03208		10.68	2714	10.68	1734
2898.88	0.42106	2898.88	0.03228		10.69	2852	10.69	1698
2896.95	0.42163	2896.95	0.03248		10.7	2765	10.7	1699
2895.02	0.4222	2895.02	0.03269		10.71	2897	10.71	1760
2893.09	0.42275	2893.09	0.0329		10.72	2828	10.72	1722
2891.16	0.42329	2891.16	0.03311		10.73	2839	10.73	1699
2889.23	0.42382	2889.23	0.03332		10.74	2774	10.74	1710
2887.31	0.42434	2887.31	0.0335		10.75	2827	10.75	1772
2885.38	0.42484	2885.38	0.03369		10.76	2783	10.76	1727
2883.45	0.42533	2883.45	0.03388		10.77	2859	10.77	1715
2881.52	0.42578	2881.52	0.03407		10.78	2828	10.78	1770
2879.59	0.42621	2879.59	0.03424		10.79	2732	10.79	1760
2877.66	0.42663	2877.66	0.03438		10.8	2830	10.8	1789
2875.73	0.42705	2875.73	0.03453		10.81	2820	10.81	1771
2873.8	0.42746	2873.8	0.03469		10.82	2755	10.82	1843
2871.88	0.42787	2871.88	0.03489		10.83	2732	10.83	1790
2869.95	0.42827	2869.95	0.03508		10.84	2809	10.84	1744
2868.02	0.42866	2868.02	0.03527		10.85	2763	10.85	1728
2866.09	0.42901	2866.09	0.03544		10.86	2823	10.86	1765
2864.16	0.42933	2864.16	0.03559		10.87	2808	10.87	1820
2862.23	0.42959	2862.23	0.03573		10.88	2790	10.88	1778
2860.3	0.42977	2860.3	0.03585		10.89	2857	10.89	1788
2858.37	0.42986	2858.37	0.03596		10.9	2840	10.9	1810
2856.45	0.4299	2856.45	0.03606		10.91	2772	10.91	1792
2854.52	0.42995	2854.52	0.03614		10.92	2835	10.92	1795
2852.59	0.43012	2852.59	0.03625		10.93	2765	10.93	1757
2850.66	0.43051	2850.66	0.0364		10.94	2750	10.94	1795
2848.73	0.4312	2848.73	0.03663		10.95	2814	10.95	1716
2846.8	0.43212	2846.8	0.03692		10.96	2764	10.96	1697
2844.87	0.43309	2844.87	0.03725		10.97	2882	10.97	1757
2842.94	0.43396	2842.94	0.03754		10.98	2811	10.98	1756
2841.02	0.4347	2841.02	0.03778		10.99	2766	10.99	1739
2839.09	0.43537	2839.09	0.03799		11	2806	11	1777
2837.16	0.43599	2837.16	0.0382		11.01	2853	11.01	1766
2835.23	0.43657	2835.23	0.03844		11.02	2880	11.02	1798
2833.3	0.43713	2833.3	0.03869		11.03	2876	11.03	1830
2831.37	0.43765	2831.37	0.03893		11.04	2809	11.04	1772
2829.44	0.43814	2829.44	0.03917		11.05	2801	11.05	1785
2827.51	0.43862	2827.51	0.03939		11.06	2710	11.06	1789
2825.59	0.43908	2825.59	0.03958		11.07	2826	11.07	1721
2823.66	0.43953	2823.66	0.03979		11.08	2740	11.08	1682
2821.73	0.43998	2821.73	0.04001		11.09	2812	11.09	1836
2819.8	0.44042	2819.8	0.04022		11.1	3022	11.1	1741
2817.87	0.44083	2817.87	0.04041		11.11	2756	11.11	1680
2815.94	0.44124	2815.94	0.04059		11.12	2771	11.12	1788
2814.01	0.44166	2814.01	0.04079		11.13	2808	11.13	1758
2812.09	0.44207	2812.09	0.04101		11.14	2786	11.14	1839
2810.16	0.44248	2810.16	0.04123		11.15	2927	11.15	1775
2808.23	0.44288	2808.23	0.04143		11.16	2767	11.16	1810
2806.3	0.44328	2806.3	0.04162		11.17	2760	11.17	1746
2804.37	0.44368	2804.37	0.0418		11.18	2816	11.18	1778
2802.44	0.44407	2802.44	0.04199		11.19	2890	11.19	1797
2800.51	0.44447	2800.51	0.0422		11.2	2773	11.2	1771
2798.58	0.44486	2798.58	0.04243		11.21	2806	11.21	1732
2796.66	0.44525	2796.66	0.04266		11.22	2840	11.22	1788
2794.73	0.44561	2794.73	0.04288		11.23	2777	11.23	1760
2792.8	0.44599	2792.8	0.04309		11.24	2785	11.24	1776
2790.87	0.44637	2790.87	0.04328		11.25	2768	11.25	1862
2788.94	0.44675	2788.94	0.04347		11.26	2849	11.26	1786
2787.01	0.44711	2787.01	0.04368		11.27	2768	11.27	1826
2785.08	0.44747	2785.08	0.0439		11.28	2717	11.28	1778
2783.15	0.44782	2783.15	0.04413		11.29	2881	11.29	1749
2781.23	0.44818	2781.23	0.04435		11.3	2798	11.3	1763
2779.3	0.44854	2779.3	0.04459		11.31	2933	11.31	1829
2777.37	0.44891	2777.37	0.04483		11.32	2825	11.32	1810
2775.44	0.44929	2775.44	0.04505		11.33	2834	11.33	1771
2773.51	0.44964	2773.51	0.04528		11.34	2721	11.34	1713
2771.58	0.44998	2771.58	0.04553		11.35	2772	11.35	1785
2769.65	0.45031	2769.65	0.04576		11.36	2878	11.36	1740
2767.72	0.45065	2767.72	0.04598		11.37	2877	11.37	1803
2765.8	0.45099	2765.8	0.04622		11.38	2929	11.38	1800
2763.87	0.45135	2763.87	0.04646		11.39	2781	11.39	1816
2761.94	0.45173	2761.94	0.04671		11.4	2873	11.4	1789
2760.01	0.45209	2760.01	0.04696		11.41	2760	11.41	1826
2758.08	0.45242	2758.08	0.04721		11.42	2825	11.42	1796
2756.15	0.45274	2756.15	0.04746		11.43	2806	11.43	1736
2754.22	0.45306	2754.22	0.0477		11.44	2787	11.44	1731
2752.29	0.45338	2752.29	0.04793		11.45	2907	11.45	1766
2750.37	0.4537	2750.37	0.04818		11.46	2864	11.46	1804
2748.44	0.45405	2748.44	0.04845		11.47	2793	11.47	1765
2746.51	0.45439	2746.51	0.04874		11.48	2814	11.48	1793
2744.58	0.45472	2744.58	0.04902		11.49	2818	11.49	1794
2742.65	0.45503	2742.65	0.0493		11.5	2897	11.5	1792
2740.72	0.45534	2740.72	0.04959		11.51	2791	11.51	1809
2738.79	0.45566	2738.79	0.04988		11.52	2800	11.52	1836
2736.86	0.45599	2736.86	0.05016		11.53	2830	11.53	1775
2734.94	0.4563	2734.94	0.05043		11.54	2871	11.54	1776
2733.01	0.4566	2733.01	0.05071		11.55	2783	11.55	1850
2731.08	0.45689	2731.08	0.05099		11.56	2842	11.56	1792
2729.15	0.4572	2729.15	0.05126		11.57	2884	11.57	1757
2727.22	0.45754	2727.22	0.05153		11.58	2842	11.58	1745
2725.29	0.45787	2725.29	0.05182		11.59	2799	11.59	1759
2723.36	0.45818	2723.36	0.05212		11.6	2859	11.6	1818
2721.43	0.45848	2721.43	0.05244		11.61	2894	11.61	1779
2719.51	0.45878	2719.51	0.05275		11.62	2886	11.62	1785
2717.58	0.45908	2717.58	0.05304		11.63	2787	11.63	1755
2715.65	0.45938	2715.65	0.05333		11.64	2810	11.64	1794
2713.72	0.45968	2713.72	0.05365		11.65	2872	11.65	1805
2711.79	0.45999	2711.79	0.05397		11.66	2848	11.66	1847
2709.86	0.46029	2709.86	0.05429		11.67	2727	11.67	1809
2707.93	0.46058	2707.93	0.0546		11.68	2812	11.68	1825
2706	0.46085	2706	0.05492		11.69	2833	11.69	1864
2704.08	0.46113	2704.08	0.05525		11.7	2835	11.7	1853
2702.15	0.46142	2702.15	0.05558		11.71	2838	11.71	1714
2700.22	0.46172	2700.22	0.05592		11.72	2794	11.72	1759
2698.29	0.46202	2698.29	0.05625		11.73	2920	11.73	1746
2696.36	0.4623	2696.36	0.05656		11.74	2812	11.74	1808
2694.43	0.46258	2694.43	0.05689		11.75	2806	11.75	1834
2692.5	0.46287	2692.5	0.05723		11.76	2922	11.76	1826
2690.58	0.46316	2690.58	0.05759		11.77	2903	11.77	1770
2688.65	0.46343	2688.65	0.05793		11.78	2825	11.78	1848
2686.72	0.46371	2686.72	0.05828		11.79	2866	11.79	1819
2684.79	0.46399	2684.79	0.05863		11.8	2891	11.8	1878
2682.86	0.46427	2682.86	0.05898		11.81	2758	11.81	1834
2680.93	0.46455	2680.93	0.05933		11.82	2893	11.82	1760
2679	0.46482	2679	0.05967		11.83	2766	11.83	1772
2677.07	0.46507	2677.07	0.06002		11.84	2839	11.84	1786
2675.15	0.46534	2675.15	0.06037		11.85	2861	11.85	1764
2673.22	0.46562	2673.22	0.06072		11.86	2837	11.86	1832
2671.29	0.46589	2671.29	0.06109		11.87	2756	11.87	1860
2669.36	0.46615	2669.36	0.06145		11.88	2909	11.88	1837
2667.43	0.4664	2667.43	0.0618		11.89	2920	11.89	1888
2665.5	0.46664	2665.5	0.06213		11.9	2858	11.9	1837
2663.57	0.4669	2663.57	0.06247		11.91	2908	11.91	1821
2661.64	0.46716	2661.64	0.06283		11.92	2838	11.92	1850
2659.72	0.46741	2659.72	0.0632		11.93	2876	11.93	1836
2657.79	0.46767	2657.79	0.06357		11.94	2919	11.94	1757
2655.86	0.46792	2655.86	0.06395		11.95	2835	11.95	1785
2653.93	0.46816	2653.93	0.06432		11.96	2933	11.96	1830
2652	0.4684	2652	0.06468		11.97	2966	11.97	1828
2650.07	0.46866	2650.07	0.06504		11.98	2883	11.98	1842
2648.14	0.46892	2648.14	0.06541		11.99	2844	11.99	1796
2646.21	0.46916	2646.21	0.06579		12	2849	12	1875
2644.29	0.4694	2644.29	0.06616		12.01	2919	12.01	1757
2642.36	0.46964	2642.36	0.06652		12.02	2926	12.02	1853
2640.43	0.4699	2640.43	0.06689		12.03	2824	12.03	1866
2638.5	0.47015	2638.5	0.06727		12.04	2904	12.04	1824
2636.57	0.47037	2636.57	0.06765		12.05	2829	12.05	1784
2634.64	0.47059	2634.64	0.06801		12.06	2883	12.06	1845
2632.71	0.47081	2632.71	0.06836		12.07	2845	12.07	1787
2630.78	0.47104	2630.78	0.06873		12.08	2816	12.08	1840
2628.86	0.47128	2628.86	0.06912		12.09	2803	12.09	1805
2626.93	0.47153	2626.93	0.06951		12.1	2902	12.1	1804
2625	0.47177	2625	0.06988		12.11	2853	12.11	1818
2623.07	0.472	2623.07	0.07022		12.12	2891	12.12	1816
2621.14	0.47222	2621.14	0.07057		12.13	2883	12.13	1791
2619.21	0.47244	2619.21	0.07093		12.14	2927	12.14	1829
2617.28	0.47266	2617.28	0.07128		12.15	2885	12.15	1801
2615.35	0.47287	2615.35	0.07164		12.16	2777	12.16	1842
2613.43	0.47308	2613.43	0.07199		12.17	2964	12.17	1855
2611.5	0.47328	2611.5	0.07236		12.18	2831	12.18	1774
2609.57	0.4735	2609.57	0.07272		12.19	2860	12.19	1781
2607.64	0.47372	2607.64	0.07308		12.2	2899	12.2	1928
2605.71	0.47393	2605.71	0.07342		12.21	2913	12.21	1791
2603.78	0.47414	2603.78	0.07375		12.22	2873	12.22	1866
2601.85	0.47437	2601.85	0.07409		12.23	2822	12.23	1839
2599.92	0.4746	2599.92	0.07445		12.24	2903	12.24	1817
2598	0.47482	2598	0.0748		12.25	2924	12.25	1840
2596.07	0.47501	2596.07	0.07516		12.26	2974	12.26	1834
2594.14	0.4752	2594.14	0.07551		12.27	2794	12.27	1872
2592.21	0.47539	2592.21	0.07584		12.28	2837	12.28	1824
2590.28	0.47557	2590.28	0.07616		12.29	2887	12.29	1830
2588.35	0.47575	2588.35	0.0765		12.3	2953	12.3	1829
2586.42	0.47594	2586.42	0.07683		12.31	2867	12.31	1807
2584.5	0.47611	2584.5	0.07716		12.32	2942	12.32	1867
2582.57	0.47629	2582.57	0.07748		12.33	2837	12.33	1896
2580.64	0.47649	2580.64	0.07781		12.34	2927	12.34	1932
2578.71	0.47669	2578.71	0.07815		12.35	2897	12.35	1885
2576.78	0.47689	2576.78	0.07848		12.36	2860	12.36	1869
2574.85	0.47708	2574.85	0.07878		12.37	2810	12.37	1831
2572.92	0.47725	2572.92	0.07906		12.38	2842	12.38	1868
2570.99	0.47741	2570.99	0.07937		12.39	2837	12.39	1830
2569.07	0.4776	2569.07	0.0797		12.4	2977	12.4	1892
2567.14	0.4778	2567.14	0.08003		12.41	2886	12.41	1875
2565.21	0.47798	2565.21	0.08034		12.42	2812	12.42	1892
2563.28	0.47814	2563.28	0.08064		12.43	2893	12.43	1849
2561.35	0.47831	2561.35	0.08094		12.44	2848	12.44	1873
2559.42	0.47851	2559.42	0.08124		12.45	2997	12.45	1823
2557.49	0.4787	2557.49	0.08156		12.46	2921	12.46	1838
2555.56	0.47888	2555.56	0.08186		12.47	2873	12.47	1859
2553.64	0.47906	2553.64	0.08215		12.48	2916	12.48	1947
2551.71	0.47923	2551.71	0.08244		12.49	2932	12.49	1873
2549.78	0.47938	2549.78	0.08271		12.5	2903	12.5	1921
2547.85	0.47952	2547.85	0.08298		12.51	2881	12.51	1882
2545.92	0.47966	2545.92	0.08326		12.52	2847	12.52	1818
2543.99	0.47982	2543.99	0.08354		12.53	2897	12.53	1868
2542.06	0.47999	2542.06	0.08382		12.54	2892	12.54	1885
2540.13	0.48017	2540.13	0.08409		12.55	2889	12.55	1907
2538.21	0.48035	2538.21	0.08438		12.56	2911	12.56	1868
2536.28	0.48053	2536.28	0.08467		12.57	2877	12.57	1821
2534.35	0.4807	2534.35	0.08493		12.58	2913	12.58	1832
2532.42	0.48087	2532.42	0.08517		12.59	2843	12.59	1905
2530.49	0.48104	2530.49	0.08542		12.6	2863	12.6	1917
2528.56	0.4812	2528.56	0.08566		12.61	2924	12.61	1908
2526.63	0.48136	2526.63	0.0859		12.62	2911	12.62	1849
2524.7	0.48151	2524.7	0.08615		12.63	2989	12.63	1825
2522.78	0.48168	2522.78	0.08641		12.64	2830	12.64	1845
2520.85	0.48186	2520.85	0.08668		12.65	2930	12.65	1875
2518.92	0.48203	2518.92	0.08692		12.66	2936	12.66	1845
2516.99	0.4822	2516.99	0.08716		12.67	2935	12.67	1835
2515.06	0.48237	2515.06	0.0874		12.68	2914	12.68	1888
2513.13	0.48254	2513.13	0.08765		12.69	2902	12.69	1895
2511.2	0.48272	2511.2	0.0879		12.7	2931	12.7	1865
2509.27	0.48291	2509.27	0.08814		12.71	2933	12.71	1847
2507.35	0.48308	2507.35	0.08836		12.72	2893	12.72	1945
2505.42	0.48324	2505.42	0.08859		12.73	2933	12.73	1915
2503.49	0.4834	2503.49	0.08883		12.74	2868	12.74	1851
2501.56	0.48357	2501.56	0.08907		12.75	2915	12.75	1879
2499.63	0.48375	2499.63	0.0893		12.76	2871	12.76	1865
2497.7	0.48394	2497.7	0.08951		12.77	2865	12.77	1864
2495.77	0.48411	2495.77	0.08972		12.78	2960	12.78	1873
2493.84	0.48426	2493.84	0.08993		12.79	2976	12.79	1834
2491.92	0.48439	2491.92	0.09015		12.8	3001	12.8	1863
2489.99	0.48454	2489.99	0.09037		12.81	2950	12.81	1844
2488.06	0.48472	2488.06	0.09058		12.82	2836	12.82	1920
2486.13	0.48491	2486.13	0.0908		12.83	2942	12.83	1880
2484.2	0.48508	2484.2	0.091		12.84	2926	12.84	1865
2482.27	0.48524	2482.27	0.09121		12.85	2995	12.85	1855
2480.34	0.4854	2480.34	0.09143		12.86	2949	12.86	1941
2478.42	0.48554	2478.42	0.09165		12.87	2996	12.87	1938
2476.49	0.48569	2476.49	0.09184		12.88	2867	12.88	1891
2474.56	0.48582	2474.56	0.09203		12.89	2891	12.89	1897
2472.63	0.48594	2472.63	0.09225		12.9	2868	12.9	1849
2470.7	0.48608	2470.7	0.09247		12.91	2918	12.91	1847
2468.77	0.48623	2468.77	0.09268		12.92	2842	12.92	1839
2466.84	0.48639	2466.84	0.09288		12.93	3006	12.93	1891
2464.91	0.48653	2464.91	0.09307		12.94	2939	12.94	1903
2462.99	0.48666	2462.99	0.09324		12.95	2956	12.95	1980
2461.06	0.48678	2461.06	0.09342		12.96	3014	12.96	1908
2459.13	0.48689	2459.13	0.09361		12.97	2900	12.97	1861
2457.2	0.48701	2457.2	0.09378		12.98	2829	12.98	1878
2455.27	0.48712	2455.27	0.09395		12.99	2959	12.99	1806
2453.34	0.48723	2453.34	0.09412		13	2957	13	1925
2451.41	0.48735	2451.41	0.0943		13.01	2964	13.01	1918
2449.48	0.48746	2449.48	0.09449		13.02	3002	13.02	1847
2447.56	0.48756	2447.56	0.09467		13.03	2936	13.03	1904
2445.63	0.48767	2445.63	0.09484		13.04	2951	13.04	1928
2443.7	0.4878	2443.7	0.095		13.05	2839	13.05	1910
2441.77	0.48791	2441.77	0.09516		13.06	2821	13.06	1888
2439.84	0.488	2439.84	0.09531		13.07	2930	13.07	1946
2437.91	0.48811	2437.91	0.09547		13.08	2814	13.08	1865
2435.98	0.48823	2435.98	0.09562		13.09	2926	13.09	1908
2434.05	0.48834	2434.05	0.09577		13.1	2997	13.1	1903
2432.13	0.48843	2432.13	0.09591		13.11	2855	13.11	1930
2430.2	0.48854	2430.2	0.09604		13.12	2891	13.12	1894
2428.27	0.48864	2428.27	0.09615		13.13	2975	13.13	1837
2426.34	0.48875	2426.34	0.09625		13.14	3006	13.14	1910
2424.41	0.48888	2424.41	0.09634		13.15	2954	13.15	1910
2422.48	0.48898	2422.48	0.09645		13.16	2926	13.16	1953
2420.55	0.48908	2420.55	0.09656		13.17	2926	13.17	2005
2418.62	0.48918	2418.62	0.09666		13.18	3000	13.18	1932
2416.7	0.48926	2416.7	0.09676		13.19	2869	13.19	1957
2414.77	0.48936	2414.77	0.09685		13.2	2873	13.2	1940
2412.84	0.48946	2412.84	0.09694		13.21	2956	13.21	1997
2410.91	0.48958	2410.91	0.09702		13.22	2894	13.22	1985
2408.98	0.4897	2408.98	0.09708		13.23	2883	13.23	1910
2407.05	0.48981	2407.05	0.09714		13.24	2910	13.24	1975
2405.12	0.48992	2405.12	0.09721		13.25	3011	13.25	2008
2403.19	0.49004	2403.19	0.09727		13.26	2962	13.26	1958
2401.27	0.49016	2401.27	0.0973		13.27	3006	13.27	1929
2399.34	0.49029	2399.34	0.09733		13.28	2930	13.28	1854
2397.41	0.49041	2397.41	0.09736		13.29	2952	13.29	1958
2395.48	0.49052	2395.48	0.09739		13.3	2885	13.3	1979
2393.55	0.49062	2393.55	0.09742		13.31	2944	13.31	1942
2391.62	0.49072	2391.62	0.09744		13.32	2952	13.32	1848
2389.69	0.49075	2389.69	0.09744		13.33	2851	13.33	1929
2387.76	0.49065	2387.76	0.09742		13.34	2903	13.34	1979
2385.84	0.49043	2385.84	0.09739		13.35	2981	13.35	1948
2383.91	0.49013	2383.91	0.09734		13.36	3000	13.36	1937
2381.98	0.48978	2381.98	0.09729		13.37	2975	13.37	1956
2380.05	0.48945	2380.05	0.09724		13.38	2929	13.38	1884
2378.12	0.48916	2378.12	0.09717		13.39	2920	13.39	1872
2376.19	0.48892	2376.19	0.09707		13.4	2903	13.4	1994
2374.26	0.48867	2374.26	0.097		13.41	2942	13.41	1950
2372.34	0.48843	2372.34	0.09695		13.42	2942	13.42	1990
2370.41	0.48826	2370.41	0.09685		13.43	2920	13.43	1892
2368.48	0.48828	2368.48	0.09672		13.44	2993	13.44	1946
2366.55	0.48857	2366.55	0.09669		13.45	2844	13.45	1952
2364.62	0.48914	2364.62	0.09674		13.46	2902	13.46	1935
2362.69	0.48989	2362.69	0.0969		13.47	2936	13.47	1973
2360.76	0.49087	2360.76	0.09704		13.48	2979	13.48	1972
2358.83	0.49213	2358.83	0.09702		13.49	2971	13.49	1946
2356.91	0.49348	2356.91	0.09697		13.5	2922	13.5	1927
2354.98	0.49463	2354.98	0.09697		13.51	2981	13.51	1951
2353.05	0.49555	2353.05	0.09698		13.52	2865	13.52	1927
2351.12	0.49521	2351.12	0.09695		13.53	2878	13.53	1916
2349.19	0.4933	2349.19	0.09678		13.54	2978	13.54	1934
2347.26	0.49095	2347.26	0.09651		13.55	2992	13.55	2003
2345.33	0.48987	2345.33	0.09628		13.56	3017	13.56	1926
2343.4	0.49091	2343.4	0.09627		13.57	3028	13.57	1889
2341.48	0.49235	2341.48	0.09636		13.58	3015	13.58	1917
2339.55	0.49301	2339.55	0.09633		13.59	2943	13.59	2019
2337.62	0.49312	2337.62	0.0962		13.6	3041	13.6	1883
2335.69	0.49316	2335.69	0.09609		13.61	2960	13.61	1946
2333.76	0.49331	2333.76	0.09596		13.62	2896	13.62	1860
2331.83	0.49363	2331.83	0.09582		13.63	3083	13.63	1913
2329.9	0.49404	2329.9	0.09584		13.64	3004	13.64	1985
2327.97	0.49428	2327.97	0.09595		13.65	2902	13.65	1893
2326.05	0.49438	2326.05	0.09595		13.66	2885	13.66	1957
2324.12	0.49453	2324.12	0.09582		13.67	2989	13.67	1948
2322.19	0.49488	2322.19	0.09574		13.68	2927	13.68	1982
2320.26	0.49528	2320.26	0.09574		13.69	2974	13.69	1943
2318.33	0.49546	2318.33	0.09571		13.7	2930	13.7	1953
2316.4	0.49534	2316.4	0.09563		13.71	2965	13.71	2025
2314.47	0.49516	2314.47	0.09552		13.72	3009	13.72	2038
2312.54	0.49519	2312.54	0.09545		13.73	2927	13.73	1961
2310.62	0.4954	2310.62	0.09544		13.74	2880	13.74	2003
2308.69	0.49563	2308.69	0.09543		13.75	2926	13.75	1960
2306.76	0.49574	2306.76	0.0954		13.76	3005	13.76	1861
2304.83	0.49566	2304.83	0.09535		13.77	2982	13.77	1988
2302.9	0.49553	2302.9	0.09533		13.78	3000	13.78	1904
2300.97	0.49551	2300.97	0.09532		13.79	2996	13.79	1992
2299.04	0.49556	2299.04	0.09531		13.8	2965	13.8	1969
2297.11	0.49561	2297.11	0.09532		13.81	3050	13.81	1972
2295.19	0.49567	2295.19	0.09533		13.82	3038	13.82	1997
2293.26	0.49574	2293.26	0.09534		13.83	2973	13.83	2048
2291.33	0.49579	2291.33	0.09535		13.84	3014	13.84	2026
2289.4	0.49583	2289.4	0.09536		13.85	2982	13.85	1966
2287.47	0.49586	2287.47	0.09538		13.86	2968	13.86	1941
2285.54	0.49587	2285.54	0.09542		13.87	2929	13.87	1955
2283.61	0.4958	2283.61	0.09544		13.88	3027	13.88	1979
2281.68	0.49573	2281.68	0.09548		13.89	2951	13.89	1954
2279.76	0.49571	2279.76	0.09554		13.9	2974	13.9	2051
2277.83	0.49576	2277.83	0.0956		13.91	2995	13.91	1995
2275.9	0.49583	2275.9	0.09567		13.92	3028	13.92	1933
2273.97	0.49589	2273.97	0.09574		13.93	2985	13.93	1883
2272.04	0.49595	2272.04	0.09583		13.94	3070	13.94	2016
2270.11	0.496	2270.11	0.09593		13.95	2956	13.95	1935
2268.18	0.49603	2268.18	0.09602		13.96	3104	13.96	2011
2266.26	0.49607	2266.26	0.09613		13.97	2929	13.97	1997
2264.33	0.49611	2264.33	0.09626		13.98	2907	13.98	1980
2262.4	0.49616	2262.4	0.09638		13.99	3040	13.99	1981
2260.47	0.49619	2260.47	0.0965		14	3023	14	2026
2258.54	0.49621	2258.54	0.09662		14.01	2998	14.01	1928
2256.61	0.49623	2256.61	0.09674		14.02	2959	14.02	1936
2254.68	0.49626	2254.68	0.09686		14.03	2932	14.03	1975
2252.75	0.49628	2252.75	0.097		14.04	2984	14.04	2090
2250.83	0.49631	2250.83	0.09715		14.05	2944	14.05	1957
2248.9	0.49633	2248.9	0.0973		14.06	2992	14.06	1979
2246.97	0.49634	2246.97	0.09744		14.07	2964	14.07	1987
2245.04	0.49636	2245.04	0.09758		14.08	3064	14.08	1957
2243.11	0.49638	2243.11	0.09774		14.09	2966	14.09	1899
2241.18	0.4964	2241.18	0.0979		14.1	2894	14.1	2004
2239.25	0.49642	2239.25	0.09807		14.11	2902	14.11	2002
2237.32	0.49644	2237.32	0.09822		14.12	3052	14.12	1960
2235.4	0.49645	2235.4	0.09838		14.13	2861	14.13	2013
2233.47	0.49647	2233.47	0.09856		14.14	2975	14.14	1980
2231.54	0.49648	2231.54	0.09875		14.15	2974	14.15	1975
2229.61	0.49648	2229.61	0.09891		14.16	2934	14.16	1988
2227.68	0.49648	2227.68	0.09906		14.17	2996	14.17	2001
2225.75	0.49647	2225.75	0.09923		14.18	3035	14.18	1978
2223.82	0.49648	2223.82	0.09941		14.19	2995	14.19	1949
2221.89	0.49648	2221.89	0.0996		14.2	3004	14.2	1950
2219.97	0.49647	2219.97	0.09977		14.21	3032	14.21	2021
2218.04	0.49647	2218.04	0.09995		14.22	2970	14.22	1984
2216.11	0.49647	2216.11	0.10012		14.23	2985	14.23	2016
2214.18	0.49648	2214.18	0.1003		14.24	3043	14.24	2029
2212.25	0.49648	2212.25	0.10047		14.25	2990	14.25	2050
2210.32	0.49648	2210.32	0.10063		14.26	2942	14.26	1958
2208.39	0.49647	2208.39	0.10081		14.27	3014	14.27	1969
2206.46	0.49647	2206.46	0.10099		14.28	3034	14.28	2011
2204.54	0.49647	2204.54	0.10117		14.29	2972	14.29	2059
2202.61	0.49647	2202.61	0.10133		14.3	3055	14.3	1959
2200.68	0.49645	2200.68	0.10147		14.31	2977	14.31	2071
2198.75	0.49645	2198.75	0.10162		14.32	2886	14.32	1996
2196.82	0.49645	2196.82	0.10179		14.33	3056	14.33	1982
2194.89	0.49644	2194.89	0.10197		14.34	2947	14.34	1895
2192.96	0.49642	2192.96	0.10212		14.35	2989	14.35	1999
2191.03	0.4964	2191.03	0.10225		14.36	2952	14.36	1982
2189.11	0.49638	2189.11	0.10238		14.37	3030	14.37	2041
2187.18	0.49637	2187.18	0.10254		14.38	2936	14.38	2023
2185.25	0.49636	2185.25	0.10268		14.39	2936	14.39	1961
2183.32	0.49636	2183.32	0.10281		14.4	3086	14.4	1998
2181.39	0.49635	2181.39	0.10294		14.41	3074	14.41	2043
2179.46	0.49634	2179.46	0.10308		14.42	3054	14.42	2033
2177.53	0.49632	2177.53	0.1032		14.43	3020	14.43	2010
2175.6	0.49629	2175.6	0.1033		14.44	3020	14.44	1972
2173.68	0.49628	2173.68	0.10339		14.45	2997	14.45	2012
2171.75	0.49626	2171.75	0.1035		14.46	2959	14.46	2026
2169.82	0.49625	2169.82	0.10361		14.47	2979	14.47	1939
2167.89	0.49625	2167.89	0.10372		14.48	3006	14.48	1962
2165.96	0.49625	2165.96	0.10382		14.49	3018	14.49	2024
2164.03	0.49624	2164.03	0.10391		14.5	2982	14.5	2013
2162.1	0.49624	2162.1	0.10399		14.51	3065	14.51	1999
2160.18	0.49624	2160.18	0.10406		14.52	2913	14.52	2004
2158.25	0.49622	2158.25	0.10413		14.53	2988	14.53	2071
2156.32	0.49621	2156.32	0.1042		14.54	3013	14.54	2016
2154.39	0.49621	2154.39	0.10425		14.55	3079	14.55	2019
2152.46	0.4962	2152.46	0.10431		14.56	3100	14.56	2067
2150.53	0.49618	2150.53	0.10437		14.57	3006	14.57	2020
2148.6	0.49617	2148.6	0.10442		14.58	3036	14.58	2021
2146.67	0.49616	2146.67	0.10446		14.59	2956	14.59	1938
2144.75	0.49615	2144.75	0.10449		14.6	3002	14.6	2017
2142.82	0.49614	2142.82	0.10454		14.61	3006	14.61	2015
2140.89	0.49613	2140.89	0.10458		14.62	2968	14.62	2094
2138.96	0.49612	2138.96	0.10461		14.63	3049	14.63	1989
2137.03	0.49612	2137.03	0.10461		14.64	3015	14.64	2005
2135.1	0.49612	2135.1	0.10461		14.65	3038	14.65	2007
2133.17	0.49613	2133.17	0.1046		14.66	3009	14.66	2024
2131.24	0.49612	2131.24	0.10461		14.67	3090	14.67	2005
2129.32	0.4961	2129.32	0.10462		14.68	2962	14.68	2021
2127.39	0.49609	2127.39	0.10461		14.69	3075	14.69	2013
2125.46	0.49608	2125.46	0.1046		14.7	2918	14.7	1996
2123.53	0.49608	2123.53	0.10458		14.71	3041	14.71	2030
2121.6	0.49606	2121.6	0.10455		14.72	3019	14.72	1978
2119.67	0.49604	2119.67	0.10451		14.73	3055	14.73	2003
2117.74	0.49604	2117.74	0.10448		14.74	3020	14.74	2010
2115.81	0.49604	2115.81	0.10444		14.75	3046	14.75	1979
2113.89	0.49604	2113.89	0.1044		14.76	2991	14.76	2010
2111.96	0.49604	2111.96	0.10435		14.77	3040	14.77	2066
2110.03	0.49603	2110.03	0.10428		14.78	3018	14.78	1989
2108.1	0.49602	2108.1	0.1042		14.79	3025	14.79	2023
2106.17	0.49601	2106.17	0.10412		14.8	3062	14.8	1978
2104.24	0.49602	2104.24	0.10404		14.81	2931	14.81	2063
2102.31	0.49602	2102.31	0.10396		14.82	2975	14.82	1988
2100.38	0.49601	2100.38	0.10387		14.83	2983	14.83	2018
2098.46	0.49601	2098.46	0.10378		14.84	3029	14.84	2040
2096.53	0.49601	2096.53	0.10368		14.85	3008	14.85	2050
2094.6	0.496	2094.6	0.10356		14.86	3080	14.86	2003
2092.67	0.49598	2092.67	0.10344		14.87	3114	14.87	1970
2090.74	0.49599	2090.74	0.10332		14.88	3048	14.88	2034
2088.81	0.49602	2088.81	0.10321		14.89	3026	14.89	2000
2086.88	0.49602	2086.88	0.10311		14.9	3100	14.9	2097
2084.95	0.49599	2084.95	0.10299		14.91	3020	14.91	2079
2083.03	0.49597	2083.03	0.10287		14.92	3053	14.92	2111
2081.1	0.49597	2081.1	0.10276		14.93	2940	14.93	2056
2079.17	0.49597	2079.17	0.10265		14.94	2999	14.94	1996
2077.24	0.49599	2077.24	0.10255		14.95	3074	14.95	2001
2075.31	0.49601	2075.31	0.10246		14.96	2981	14.96	2030
2073.38	0.496	2073.38	0.10236		14.97	3043	14.97	2104
2071.45	0.49598	2071.45	0.10226		14.98	2983	14.98	2039
2069.52	0.49597	2069.52	0.10215		14.99	3023	14.99	2016
2067.6	0.49595	2067.6	0.10205		15	3025	15	2050
2065.67	0.49598	2065.67	0.10195		15.01	2944	15.01	2003
2063.74	0.49604	2063.74	0.10185		15.02	3058	15.02	2087
2061.81	0.49605	2061.81	0.10177		15.03	3058	15.03	2046
2059.88	0.49604	2059.88	0.10169		15.04	3091	15.04	2000
2057.95	0.49605	2057.95	0.10161		15.05	3083	15.05	2030
2056.02	0.49605	2056.02	0.10154		15.06	2950	15.06	2013
2054.1	0.49605	2054.1	0.10148		15.07	3041	15.07	2105
2052.17	0.49605	2052.17	0.10143		15.08	3084	15.08	2072
2050.24	0.49605	2050.24	0.10137		15.09	2988	15.09	2024
2048.31	0.49605	2048.31	0.10134		15.1	3015	15.1	2068
2046.38	0.49605	2046.38	0.10133		15.11	3051	15.11	2118
2044.45	0.49605	2044.45	0.10132		15.12	2964	15.12	2138
2042.52	0.49605	2042.52	0.10132		15.13	2944	15.13	2007
2040.59	0.49609	2040.59	0.10132		15.14	3051	15.14	1976
2038.67	0.49611	2038.67	0.10133		15.15	3079	15.15	2123
2036.74	0.4961	2036.74	0.10137		15.16	3074	15.16	2041
2034.81	0.49608	2034.81	0.10142		15.17	3083	15.17	2019
2032.88	0.49607	2032.88	0.10146		15.18	3091	15.18	2108
2030.95	0.49608	2030.95	0.10152		15.19	3022	15.19	1972
2029.02	0.49608	2029.02	0.1016		15.2	3098	15.2	2006
2027.09	0.49607	2027.09	0.10169		15.21	3075	15.21	2100
2025.16	0.49607	2025.16	0.10179		15.22	2991	15.22	2054
2023.24	0.49607	2023.24	0.10188		15.23	3081	15.23	2079
2021.31	0.49602	2021.31	0.10199		15.24	3022	15.24	2064
2019.38	0.49596	2019.38	0.10211		15.25	3094	15.25	2041
2017.45	0.49601	2017.45	0.10227		15.26	3108	15.26	2009
2015.52	0.49612	2015.52	0.10246		15.27	3103	15.27	2035
2013.59	0.49613	2013.59	0.10265		15.28	3087	15.28	2020
2011.66	0.49609	2011.66	0.10284		15.29	3117	15.29	2025
2009.73	0.49608	2009.73	0.10305		15.3	3056	15.3	2061
2007.81	0.49609	2007.81	0.10328		15.31	2987	15.31	2076
2005.88	0.4961	2005.88	0.10353		15.32	3131	15.32	2018
2003.95	0.4961	2003.95	0.10379		15.33	3010	15.33	2107
2002.02	0.49609	2002.02	0.10406		15.34	3098	15.34	2082
2000.09	0.49609	2000.09	0.10434		15.35	3113	15.35	2028
1998.16	0.4961	1998.16	0.10462		15.36	2945	15.36	2048
1996.23	0.49604	1996.23	0.10491		15.37	3032	15.37	2028
1994.3	0.49595	1994.3	0.10521		15.38	3071	15.38	2023
1992.38	0.49602	1992.38	0.10556		15.39	3044	15.39	2048
1990.45	0.49619	1990.45	0.10595		15.4	3111	15.4	2062
1988.52	0.49622	1988.52	0.10634		15.41	3093	15.41	2050
1986.59	0.49618	1986.59	0.10673		15.42	2989	15.42	2109
1984.66	0.49613	1984.66	0.10713		15.43	3068	15.43	2043
1982.73	0.49611	1982.73	0.10753		15.44	3142	15.44	2032
1980.8	0.4961	1980.8	0.10796		15.45	2973	15.45	2067
1978.87	0.4961	1978.87	0.10839		15.46	3004	15.46	2029
1976.95	0.4961	1976.95	0.10884		15.47	3044	15.47	2093
1975.02	0.49611	1975.02	0.1093		15.48	3069	15.48	2056
1973.09	0.4961	1973.09	0.10978		15.49	3076	15.49	2088
1971.16	0.49603	1971.16	0.11025		15.5	3046	15.5	2116
1969.23	0.49595	1969.23	0.11072		15.51	2995	15.51	2114
1967.3	0.49604	1967.3	0.11124		15.52	3171	15.52	2058
1965.37	0.4962	1965.37	0.1118		15.53	3058	15.53	2019
1963.44	0.49619	1963.44	0.11234		15.54	3007	15.54	2098
1961.52	0.49613	1961.52	0.11287		15.55	3097	15.55	1964
1959.59	0.49611	1959.59	0.11342		15.56	3095	15.56	2065
1957.66	0.49609	1957.66	0.11397		15.57	3118	15.57	2043
1955.73	0.49611	1955.73	0.11453		15.58	3180	15.58	2079
1953.8	0.49616	1953.8	0.11511		15.59	3186	15.59	2032
1951.87	0.49621	1951.87	0.1157		15.6	3159	15.6	2014
1949.94	0.4962	1949.94	0.11628		15.61	3064	15.61	2126
1948.01	0.49615	1948.01	0.11684		15.62	3098	15.62	2111
1946.09	0.49605	1946.09	0.1174		15.63	3071	15.63	2115
1944.16	0.49604	1944.16	0.11798		15.64	3091	15.64	2087
1942.23	0.49633	1942.23	0.11864		15.65	3103	15.65	2007
1940.3	0.49657	1940.3	0.11931		15.66	3134	15.66	2088
1938.37	0.49652	1938.37	0.11991		15.67	3103	15.67	2095
1936.44	0.49645	1936.44	0.12051		15.68	3045	15.68	2033
1934.51	0.49649	1934.51	0.12112		15.69	3055	15.69	2009
1932.59	0.49656	1932.59	0.12173		15.7	3079	15.7	2076
1930.66	0.49663	1930.66	0.12236		15.71	3108	15.71	2052
1928.73	0.49667	1928.73	0.12297		15.72	3110	15.72	2156
1926.8	0.49663	1926.8	0.12355		15.73	3116	15.73	2160
1924.87	0.49661	1924.87	0.12411		15.74	2973	15.74	2151
1922.94	0.49679	1922.94	0.12473		15.75	3083	15.75	2072
1921.01	0.49691	1921.01	0.12535		15.76	3048	15.76	2103
1919.08	0.49699	1919.08	0.12598		15.77	3036	15.77	2028
1917.16	0.49735	1917.16	0.12668		15.78	3146	15.78	2119
1915.23	0.49755	1915.23	0.12735		15.79	3126	15.79	2151
1913.3	0.4974	1913.3	0.12791		15.8	3149	15.8	2126
1911.37	0.49736	1911.37	0.12846		15.81	3106	15.81	2146
1909.44	0.49758	1909.44	0.12906		15.82	3021	15.82	2088
1907.51	0.49783	1907.51	0.12967		15.83	3033	15.83	2052
1905.58	0.49796	1905.58	0.13028		15.84	3036	15.84	2119
1903.65	0.49804	1903.65	0.13087		15.85	3044	15.85	2101
1901.73	0.49816	1901.73	0.13145		15.86	3005	15.86	2045
1899.8	0.49825	1899.8	0.13203		15.87	3146	15.87	2001
1897.87	0.49829	1897.87	0.13257		15.88	3124	15.88	2086
1895.94	0.49844	1895.94	0.13313		15.89	3118	15.89	2092
1894.01	0.4986	1894.01	0.13372		15.9	3148	15.9	2086
1892.08	0.49859	1892.08	0.13426		15.91	3077	15.91	2092
1890.15	0.49877	1890.15	0.13483		15.92	3121	15.92	2180
1888.22	0.4992	1888.22	0.13546		15.93	3096	15.93	2161
1886.3	0.49936	1886.3	0.13602		15.94	3145	15.94	2188
1884.37	0.49938	1884.37	0.13652		15.95	3035	15.95	2067
1882.44	0.49946	1882.44	0.13705		15.96	2974	15.96	2096
1880.51	0.49958	1880.51	0.13757		15.97	3043	15.97	2142
1878.58	0.49971	1878.58	0.1381		15.98	3053	15.98	2086
1876.65	0.49984	1876.65	0.13863		15.99	3129	15.99	2112
1874.72	0.49988	1874.72	0.13912		16	3021	16	2055
1872.79	0.49966	1872.79	0.13952		16.01	3073	16.01	2160
1870.87	0.49947	1870.87	0.13988		16.02	2986	16.02	2111
1868.94	0.49997	1868.94	0.14042		16.03	3016	16.03	2047
1867.01	0.50075	1867.01	0.1411		16.04	3037	16.04	2083
1865.08	0.50089	1865.08	0.14165		16.05	3051	16.05	2157
1863.15	0.5007	1863.15	0.14206		16.06	3064	16.06	2158
1861.22	0.50064	1861.22	0.14248		16.07	3023	16.07	2052
1859.29	0.50072	1859.29	0.14293		16.08	2940	16.08	2098
1857.36	0.50082	1857.36	0.14337		16.09	2981	16.09	2178
1855.44	0.50089	1855.44	0.14379		16.1	3026	16.1	2140
1853.51	0.50091	1853.51	0.14421		16.11	3073	16.11	2148
1851.58	0.5009	1851.58	0.1446		16.12	3003	16.12	2092
1849.65	0.50079	1849.65	0.14494		16.13	3106	16.13	2145
1847.72	0.50053	1847.72	0.14523		16.14	3067	16.14	2178
1845.79	0.50053	1845.79	0.14555		16.15	3038	16.15	2144
1843.86	0.50133	1843.86	0.14608		16.16	3058	16.16	2145
1841.93	0.50188	1841.93	0.14662		16.17	3051	16.17	2168
1840.01	0.50158	1840.01	0.14693		16.18	3017	16.18	2170
1838.08	0.50131	1838.08	0.14719		16.19	3021	16.19	2119
1836.15	0.50135	1836.15	0.14752		16.2	2999	16.2	2097
1834.22	0.50119	1834.22	0.14779		16.21	3021	16.21	2146
1832.29	0.50083	1832.29	0.14797		16.22	3084	16.22	2132
1830.36	0.50102	1830.36	0.14824		16.23	3094	16.23	2172
1828.43	0.50152	1828.43	0.14864		16.24	3082	16.24	2092
1826.51	0.5016	1826.51	0.14895		16.25	3062	16.25	2116
1824.58	0.50174	1824.58	0.14926		16.26	2974	16.26	2192
1822.65	0.50189	1822.65	0.14957		16.27	3054	16.27	2160
1820.72	0.50172	1820.72	0.14979		16.28	3033	16.28	2121
1818.79	0.50159	1818.79	0.14999		16.29	3058	16.29	2161
1816.86	0.50162	1816.86	0.15022		16.3	3115	16.3	2104
1814.93	0.50153	1814.93	0.15041		16.31	3096	16.31	2065
1813	0.50138	1813	0.15056		16.32	3059	16.32	2094
1811.08	0.50154	1811.08	0.15074		16.33	3136	16.33	2093
1809.15	0.50184	1809.15	0.15099		16.34	3117	16.34	2108
1807.22	0.50185	1807.22	0.15119		16.35	3031	16.35	2144
1805.29	0.50158	1805.29	0.1513		16.36	3057	16.36	2177
1803.36	0.50132	1803.36	0.15135		16.37	3171	16.37	2136
1801.43	0.50142	1801.43	0.15145		16.38	3072	16.38	2169
1799.5	0.50178	1799.5	0.15163		16.39	3106	16.39	2198
1797.57	0.50178	1797.57	0.15177		16.4	3124	16.4	2142
1795.65	0.50127	1795.65	0.15175		16.41	3052	16.41	2124
1793.72	0.50107	1793.72	0.15176		16.42	3055	16.42	2119
1791.79	0.50185	1791.79	0.15201		16.43	3114	16.43	2069
1789.86	0.50239	1789.86	0.15228		16.44	3076	16.44	2153
1787.93	0.50199	1787.93	0.15231		16.45	3088	16.45	2145
1786	0.50159	1786	0.15225		16.46	3110	16.46	2145
1784.07	0.50156	1784.07	0.15225		16.47	3008	16.47	2131
1782.14	0.50155	1782.14	0.15224		16.48	3037	16.48	2056
1780.22	0.50161	1780.22	0.15223		16.49	2975	16.49	2180
1778.29	0.50154	1778.29	0.15221		16.5	3021	16.5	2162
1776.36	0.50094	1776.36	0.15208		16.51	3030	16.51	2074
1774.43	0.50037	1774.43	0.15186		16.52	3096	16.52	2173
1772.5	0.5008	1772.5	0.15181		16.53	3110	16.53	2171
1770.57	0.50162	1770.57	0.15191		16.54	3078	16.54	2145
1768.64	0.50172	1768.64	0.15189		16.55	3064	16.55	2114
1766.71	0.50142	1766.71	0.15177		16.56	3109	16.56	2167
1764.79	0.5008	1764.79	0.15154		16.57	3153	16.57	2123
1762.86	0.50043	1762.86	0.15129		16.58	3068	16.58	2136
1760.93	0.50063	1760.93	0.15113		16.59	3080	16.59	2105
1759	0.50052	1759	0.15094		16.6	3078	16.6	2175
1757.07	0.50028	1757.07	0.1507		16.61	3086	16.61	2205
1755.14	0.49996	1755.14	0.15042		16.62	3003	16.62	2125
1753.21	0.49919	1753.21	0.15		16.63	2951	16.63	2079
1751.28	0.49885	1751.28	0.14953		16.64	3158	16.64	2179
1749.36	0.49932	1749.36	0.14921		16.65	3122	16.65	2173
1747.43	0.49948	1747.43	0.14892		16.66	3036	16.66	2157
1745.5	0.49906	1745.5	0.14854		16.67	2996	16.67	2160
1743.57	0.49852	1743.57	0.14808		16.68	3073	16.68	2140
1741.64	0.49822	1741.64	0.14757		16.69	3029	16.69	2131
1739.71	0.49826	1739.71	0.14708		16.7	3123	16.7	2171
1737.78	0.49776	1737.78	0.14655		16.71	3096	16.71	2143
1735.85	0.49689	1735.85	0.14587		16.72	3077	16.72	2098
1733.93	0.49751	1733.93	0.14523		16.73	3105	16.73	2160
1732	0.49854	1732	0.14478		16.74	3056	16.74	2134
1730.07	0.49826	1730.07	0.14422		16.75	3021	16.75	2182
1728.14	0.49771	1728.14	0.14353		16.76	3033	16.76	2176
1726.21	0.49718	1726.21	0.14277		16.77	3098	16.77	2134
1724.28	0.49669	1724.28	0.14196		16.78	3113	16.78	2182
1722.35	0.49601	1722.35	0.14112		16.79	3029	16.79	2118
1720.43	0.49488	1720.43	0.1402		16.8	3063	16.8	2173
1718.5	0.49438	1718.5	0.13914		16.81	3090	16.81	2240
1716.57	0.49534	1716.57	0.13816		16.82	3100	16.82	2162
1714.64	0.4958	1714.64	0.13734		16.83	3113	16.83	2223
1712.71	0.49512	1712.71	0.13647		16.84	3088	16.84	2232
1710.78	0.49405	1710.78	0.13547		16.85	3049	16.85	2141
1708.85	0.49292	1708.85	0.13438		16.86	3087	16.86	2162
1706.92	0.49213	1706.92	0.13322		16.87	3102	16.87	2202
1705	0.49158	1705	0.13206		16.88	3142	16.88	2142
1703.07	0.49045	1703.07	0.13093		16.89	3051	16.89	2154
1701.14	0.48956	1701.14	0.12968		16.9	3016	16.9	2189
1699.21	0.48968	1699.21	0.12841		16.91	3175	16.91	2061
1697.28	0.48939	1697.28	0.12731		16.92	3221	16.92	2111
1695.35	0.48891	1695.35	0.12621		16.93	3109	16.93	2139
1693.42	0.48793	1693.42	0.12513		16.94	3082	16.94	2119
1691.49	0.48623	1691.49	0.12403		16.95	3052	16.95	2143
1689.57	0.48457	1689.57	0.12284		16.96	3056	16.96	2203
1687.64	0.48281	1687.64	0.12166		16.97	3129	16.97	2120
1685.71	0.48123	1685.71	0.12045		16.98	3037	16.98	2122
1683.78	0.48104	1683.78	0.11924		16.99	3033	16.99	2239
1681.85	0.48051	1681.85	0.11831		17	3036	17	2191
1679.92	0.47855	1679.92	0.1174		17.01	3090	17.01	2168
1677.99	0.47628	1677.99	0.1164		17.02	3060	17.02	2204
1676.06	0.47441	1676.06	0.11538		17.03	3094	17.03	2212
1674.14	0.47282	1674.14	0.11445		17.04	3030	17.04	2193
1672.21	0.47083	1672.21	0.1136		17.05	3012	17.05	2179
1670.28	0.46889	1670.28	0.11277		17.06	3122	17.06	2141
1668.35	0.46729	1668.35	0.11209		17.07	3016	17.07	2180
1666.42	0.46512	1666.42	0.11149		17.08	3045	17.08	2130
1664.49	0.46255	1664.49	0.11084		17.09	3050	17.09	2143
1662.56	0.46028	1662.56	0.11021		17.1	3129	17.1	2103
1660.63	0.4581	1660.63	0.1097		17.11	3145	17.11	2153
1658.71	0.45542	1658.71	0.1092		17.12	3111	17.12	2144
1656.78	0.45229	1656.78	0.10864		17.13	3116	17.13	2153
1654.85	0.44933	1654.85	0.10808		17.14	3105	17.14	2199
1652.92	0.44763	1652.92	0.10794		17.15	3123	17.15	2213
1650.99	0.44572	1650.99	0.10795		17.16	3059	17.16	2168
1649.06	0.44273	1649.06	0.10766		17.17	2998	17.17	2203
1647.13	0.43999	1647.13	0.10757		17.18	3023	17.18	2297
1645.2	0.43785	1645.2	0.10787		17.19	3111	17.19	2223
1643.28	0.43533	1643.28	0.10808		17.2	3112	17.2	2212
1641.35	0.43245	1641.35	0.10817		17.21	3101	17.21	2229
1639.42	0.42953	1639.42	0.10824		17.22	3095	17.22	2241
1637.49	0.42683	1637.49	0.10846		17.23	3057	17.23	2208
1635.56	0.42479	1635.56	0.10931		17.24	3010	17.24	2192
1633.63	0.42283	1633.63	0.11034		17.25	3040	17.25	2159
1631.7	0.42028	1631.7	0.11091		17.26	3034	17.26	2193
1629.77	0.41763	1629.77	0.11145		17.27	2985	17.27	2173
1627.85	0.41526	1627.85	0.11224		17.28	3121	17.28	2171
1625.92	0.41312	1625.92	0.11314		17.29	3087	17.29	2203
1623.99	0.41119	1623.99	0.11419		17.3	3025	17.3	2137
1622.06	0.40944	1622.06	0.11543		17.31	3017	17.31	2208
1620.13	0.4075	1620.13	0.11639		17.32	3098	17.32	2199
1618.2	0.40572	1618.2	0.11733		17.33	3143	17.33	2211
1616.27	0.40484	1616.27	0.11896		17.34	3031	17.34	2161
1614.35	0.40421	1614.35	0.12059		17.35	3066	17.35	2200
1612.42	0.40329	1612.42	0.12176		17.36	2999	17.36	2140
1610.49	0.40274	1610.49	0.12297		17.37	3079	17.37	2193
1608.56	0.40291	1608.56	0.12437		17.38	3078	17.38	2177
1606.63	0.40357	1606.63	0.12578		17.39	3067	17.39	2179
1604.7	0.40459	1604.7	0.1271		17.4	3110	17.4	2143
1602.77	0.40614	1602.77	0.12839		17.41	3180	17.41	2192
1600.84	0.4082	1600.84	0.12968		17.42	3129	17.42	2168
1598.92	0.41058	1598.92	0.13094		17.43	3114	17.43	2201
1596.99	0.41333	1596.99	0.13222		17.44	3037	17.44	2207
1595.06	0.41659	1595.06	0.1336		17.45	3119	17.45	2138
1593.13	0.42011	1593.13	0.13505		17.46	3226	17.46	2198
1591.2	0.4236	1591.2	0.13648		17.47	3065	17.47	2271
1589.27	0.42705	1589.27	0.13791		17.48	3182	17.48	2197
1587.34	0.43037	1587.34	0.13931		17.49	3035	17.49	2126
1585.41	0.43347	1585.41	0.14064		17.5	3050	17.5	2153
1583.49	0.43634	1583.49	0.14192		17.51	3086	17.51	2235
1581.56	0.43877	1581.56	0.1431		17.52	3054	17.52	2230
1579.63	0.44043	1579.63	0.14406		17.53	2969	17.53	2232
1577.7	0.44222	1577.7	0.14507		17.54	3038	17.54	2143
1575.77	0.44532	1575.77	0.14672		17.55	3028	17.55	2229
1573.84	0.4473	1573.84	0.14812		17.56	3022	17.56	2156
1571.91	0.44763	1571.91	0.14892		17.57	3116	17.57	2147
1569.98	0.44857	1569.98	0.15		17.58	3066	17.58	2253
1568.06	0.45001	1568.06	0.15139		17.59	3084	17.59	2239
1566.13	0.45046	1566.13	0.15247		17.6	3116	17.6	2185
1564.2	0.4502	1564.2	0.15328		17.61	3068	17.61	2227
1562.27	0.44928	1562.27	0.15376		17.62	3077	17.62	2197
1560.34	0.44866	1560.34	0.15429		17.63	3059	17.63	2126
1558.41	0.45063	1558.41	0.15627		17.64	3020	17.64	2123
1556.48	0.45164	1556.48	0.15804		17.65	3088	17.65	2262
1554.55	0.45074	1554.55	0.15891		17.66	3102	17.66	2278
1552.63	0.44978	1552.63	0.15975		17.67	3137	17.67	2230
1550.7	0.44899	1550.7	0.16065		17.68	3041	17.68	2194
1548.77	0.44815	1548.77	0.16157		17.69	3061	17.69	2261
1546.84	0.44696	1546.84	0.16228		17.7	3065	17.7	2211
1544.91	0.4456	1544.91	0.16287		17.71	3042	17.71	2285
1542.98	0.44442	1542.98	0.16354		17.72	3155	17.72	2231
1541.05	0.44406	1541.05	0.16473		17.73	3189	17.73	2186
1539.12	0.4444	1539.12	0.1667		17.74	3074	17.74	2179
1537.2	0.44331	1537.2	0.16781		17.75	3090	17.75	2208
1535.27	0.44147	1535.27	0.16832		17.76	3097	17.76	2198
1533.34	0.44017	1533.34	0.16928		17.77	3063	17.77	2177
1531.41	0.43906	1531.41	0.17042		17.78	3122	17.78	2242
1529.48	0.43742	1529.48	0.17109		17.79	2976	17.79	2112
1527.55	0.43572	1527.55	0.17174		17.8	3012	17.8	2283
1525.62	0.43419	1525.62	0.17251		17.81	3070	17.81	2299
1523.69	0.4326	1523.69	0.17314		17.82	3083	17.82	2209
1521.77	0.43124	1521.77	0.17403		17.83	3043	17.83	2177
1519.84	0.43	1519.84	0.17516		17.84	3138	17.84	2232
1517.91	0.42849	1517.91	0.17602		17.85	3155	17.85	2274
1515.98	0.42695	1515.98	0.17687		17.86	3143	17.86	2162
1514.05	0.4253	1514.05	0.17757		17.87	3075	17.87	2172
1512.12	0.42332	1512.12	0.17796		17.88	3115	17.88	2167
1510.19	0.42118	1510.19	0.17811		17.89	3132	17.89	2251
1508.27	0.41948	1508.27	0.17848		17.9	2991	17.9	2182
1506.34	0.41902	1506.34	0.18		17.91	3114	17.91	2244
1504.41	0.41816	1504.41	0.18128		17.92	3170	17.92	2172
1502.48	0.41632	1502.48	0.18161		17.93	3111	17.93	2229
1500.55	0.41447	1500.55	0.18178		17.94	3093	17.94	2239
1498.62	0.41314	1498.62	0.18221		17.95	3065	17.95	2214
1496.69	0.41239	1496.69	0.18301		17.96	3139	17.96	2190
1494.76	0.4115	1494.76	0.18369		17.97	2990	17.97	2273
1492.84	0.41014	1492.84	0.18388		17.98	3002	17.98	2137
1490.91	0.40899	1490.91	0.18404		17.99	3103	17.99	2190
1488.98	0.40858	1488.98	0.18465		18	3065	18	2249
1487.05	0.40822	1487.05	0.18538		18.01	3111	18.01	2294
1485.12	0.40743	1485.12	0.18581		18.02	3062	18.02	2147
1483.19	0.40655	1483.19	0.18606		18.03	3134	18.03	2133
1481.26	0.40583	1481.26	0.1863		18.04	3092	18.04	2249
1479.33	0.40516	1479.33	0.18646		18.05	3091	18.05	2136
1477.41	0.40445	1477.41	0.18641		18.06	3145	18.06	2162
1475.48	0.40393	1475.48	0.18623		18.07	3098	18.07	2234
1473.55	0.4041	1473.55	0.18633		18.08	3115	18.08	2223
1471.62	0.40488	1471.62	0.18691		18.09	3074	18.09	2293
1469.69	0.40509	1469.69	0.1873		18.1	3049	18.1	2249
1467.76	0.40486	1467.76	0.18729		18.11	3125	18.11	2188
1465.83	0.40529	1465.83	0.18733		18.12	3062	18.12	2203
1463.9	0.40648	1463.9	0.18762		18.13	3075	18.13	2263
1461.98	0.40711	1461.98	0.18776		18.14	3013	18.14	2259
1460.05	0.40723	1460.05	0.18759		18.15	3067	18.15	2248
1458.12	0.40869	1458.12	0.18774		18.16	3071	18.16	2174
1456.19	0.41195	1456.19	0.18869		18.17	3057	18.17	2248
1454.26	0.41384	1454.26	0.18933		18.18	3059	18.18	2126
1452.33	0.41465	1452.33	0.18947		18.19	3016	18.19	2232
1450.4	0.41574	1450.4	0.18956		18.2	3088	18.2	2271
1448.47	0.41748	1448.47	0.1898		18.21	3081	18.21	2168
1446.55	0.41949	1446.55	0.19014		18.22	3175	18.22	2230
1444.62	0.4211	1444.62	0.19035		18.23	3073	18.23	2307
1442.69	0.42239	1442.69	0.1904		18.24	3080	18.24	2240
1440.76	0.4234	1440.76	0.19034		18.25	3048	18.25	2312
1438.83	0.42423	1438.83	0.19018		18.26	3065	18.26	2271
1436.9	0.42583	1436.9	0.19024		18.27	3096	18.27	2252
1434.97	0.42752	1434.97	0.19048		18.28	3078	18.28	2216
1433.04	0.42803	1433.04	0.19047		18.29	3156	18.29	2216
1431.12	0.42828	1431.12	0.19036		18.3	3066	18.3	2187
1429.19	0.42875	1429.19	0.19036		18.31	3151	18.31	2279
1427.26	0.42888	1427.26	0.19031		18.32	3130	18.32	2274
1425.33	0.42864	1425.33	0.19015		18.33	3086	18.33	2262
1423.4	0.42828	1423.4	0.18999		18.34	3015	18.34	2201
1421.47	0.42766	1421.47	0.18976		18.35	3106	18.35	2129
1419.54	0.42722	1419.54	0.18964		18.36	3068	18.36	2186
1417.61	0.42701	1417.61	0.18977		18.37	2962	18.37	2214
1415.69	0.4262	1415.69	0.18976		18.38	3005	18.38	2240
1413.76	0.42493	1413.76	0.18952		18.39	3151	18.39	2278
1411.83	0.42364	1411.83	0.18927		18.4	3083	18.4	2269
1409.9	0.42234	1409.9	0.18906		18.41	3089	18.41	2276
1407.97	0.42096	1407.97	0.18883		18.42	3066	18.42	2282
1406.04	0.41958	1406.04	0.18862		18.43	3013	18.43	2216
1404.11	0.41823	1404.11	0.18847		18.44	3164	18.44	2192
1402.19	0.41666	1402.19	0.18828		18.45	3113	18.45	2193
1400.26	0.41495	1400.26	0.18805		18.46	3065	18.46	2307
1398.33	0.4133	1398.33	0.18791		18.47	3141	18.47	2277
1396.4	0.41169	1396.4	0.18787		18.48	3119	18.48	2299
1394.47	0.4101	1394.47	0.18792		18.49	2963	18.49	2230
1392.54	0.40834	1392.54	0.18791		18.5	3063	18.5	2176
1390.61	0.40629	1390.61	0.18762		18.51	3092	18.51	2286
1388.68	0.40418	1388.68	0.18717		18.52	3023	18.52	2363
1386.76	0.4022	1386.76	0.1868		18.53	3136	18.53	2260
1384.83	0.40028	1384.83	0.18653		18.54	3115	18.54	2205
1382.9	0.39833	1382.9	0.1863		18.55	3097	18.55	2232
1380.97	0.3964	1380.97	0.18608		18.56	3095	18.56	2144
1379.04	0.39446	1379.04	0.18582		18.57	3020	18.57	2215
1377.11	0.39251	1377.11	0.18555		18.58	3020	18.58	2269
1375.18	0.39065	1375.18	0.18538		18.59	3011	18.59	2208
1373.25	0.38888	1373.25	0.18533		18.6	3016	18.6	2285
1371.33	0.38709	1371.33	0.18521		18.61	3176	18.61	2265
1369.4	0.38526	1369.4	0.18494		18.62	3111	18.62	2289
1367.47	0.38352	1367.47	0.18461		18.63	3061	18.63	2274
1365.54	0.38192	1365.54	0.18421		18.64	3019	18.64	2277
1363.61	0.38061	1363.61	0.1838		18.65	2996	18.65	2233
1361.68	0.37979	1361.68	0.1835		18.66	3075	18.66	2241
1359.75	0.37931	1359.75	0.18319		18.67	3071	18.67	2209
1357.82	0.37913	1357.82	0.18278		18.68	2974	18.68	2270
1355.9	0.37951	1355.9	0.18235		18.69	3140	18.69	2243
1353.97	0.38056	1353.97	0.18195		18.7	2959	18.7	2226
1352.04	0.38219	1352.04	0.18153		18.71	3151	18.71	2240
1350.11	0.38438	1350.11	0.18109		18.72	3113	18.72	2284
1348.18	0.38713	1348.18	0.18063		18.73	3085	18.73	2283
1346.25	0.39031	1346.25	0.18015		18.74	2972	18.74	2277
1344.32	0.39374	1344.32	0.17966		18.75	3096	18.75	2271
1342.39	0.39736	1342.39	0.17912		18.76	3220	18.76	2273
1340.47	0.40154	1340.47	0.1786		18.77	3013	18.77	2292
1338.54	0.40633	1338.54	0.17819		18.78	3131	18.78	2257
1336.61	0.41099	1336.61	0.17782		18.79	3085	18.79	2227
1334.68	0.4153	1334.68	0.1774		18.8	3123	18.8	2304
1332.75	0.41955	1332.75	0.17692		18.81	3108	18.81	2262
1330.82	0.42383	1330.82	0.17639		18.82	3063	18.82	2245
1328.89	0.42806	1328.89	0.17579		18.83	3095	18.83	2263
1326.96	0.43214	1326.96	0.17515		18.84	3025	18.84	2230
1325.04	0.43605	1325.04	0.17448		18.85	3053	18.85	2234
1323.11	0.43978	1323.11	0.17377		18.86	3093	18.86	2258
1321.18	0.44338	1321.18	0.17304		18.87	3100	18.87	2248
1319.25	0.44698	1319.25	0.17235		18.88	3054	18.88	2340
1317.32	0.45051	1317.32	0.17168		18.89	3050	18.89	2268
1315.39	0.45382	1315.39	0.17101		18.9	3103	18.9	2253
1313.46	0.457	1313.46	0.17035		18.91	3159	18.91	2367
1311.53	0.4601	1311.53	0.16972		18.92	3066	18.92	2325
1309.61	0.46301	1309.61	0.16908		18.93	3069	18.93	2260
1307.68	0.46578	1307.68	0.16842		18.94	3064	18.94	2253
1305.75	0.46844	1305.75	0.16776		18.95	3056	18.95	2267
1303.82	0.47095	1303.82	0.16709		18.96	3104	18.96	2235
1301.89	0.47332	1301.89	0.16642		18.97	3175	18.97	2269
1299.96	0.47555	1299.96	0.16573		18.98	3001	18.98	2270
1298.03	0.47765	1298.03	0.165		18.99	3053	18.99	2236
1296.11	0.47966	1296.11	0.16427		19	3061	19	2200
1294.18	0.48156	1294.18	0.16352		19.01	3088	19.01	2291
1292.25	0.48333	1292.25	0.16275		19.02	3078	19.02	2265
1290.32	0.485	1290.32	0.16197		19.03	3090	19.03	2315
1288.39	0.48663	1288.39	0.16117		19.04	3039	19.04	2292
1286.46	0.48816	1286.46	0.16037		19.05	3004	19.05	2372
1284.53	0.48955	1284.53	0.15955		19.06	3021	19.06	2286
1282.6	0.49085	1282.6	0.1587		19.07	3053	19.07	2316
1280.68	0.49209	1280.68	0.15785		19.08	2991	19.08	2294
1278.75	0.49328	1278.75	0.15699		19.09	2991	19.09	2259
1276.82	0.49439	1276.82	0.15614		19.1	2988	19.1	2257
1274.89	0.49537	1274.89	0.15524		19.11	3157	19.11	2306
1272.96	0.49623	1272.96	0.15428		19.12	3090	19.12	2259
1271.03	0.49702	1271.03	0.15327		19.13	3143	19.13	2234
1269.1	0.4977	1269.1	0.1522		19.14	3058	19.14	2299
1267.17	0.49823	1267.17	0.1511		19.15	2986	19.15	2316
1265.25	0.4987	1265.25	0.15003		19.16	3153	19.16	2358
1263.32	0.49921	1263.32	0.14902		19.17	3121	19.17	2233
1261.39	0.49981	1261.39	0.14809		19.18	3106	19.18	2228
1259.46	0.5005	1259.46	0.14723		19.19	3108	19.19	2252
1257.53	0.5012	1257.53	0.14635		19.2	3103	19.2	2298
1255.6	0.50185	1255.6	0.14541		19.21	3026	19.21	2270
1253.67	0.50243	1253.67	0.14439		19.22	3067	19.22	2214
1251.74	0.50295	1251.74	0.14328		19.23	3123	19.23	2277
1249.82	0.50341	1249.82	0.14209		19.24	3046	19.24	2280
1247.89	0.50383	1247.89	0.14086		19.25	3061	19.25	2266
1245.96	0.50422	1245.96	0.1396		19.26	3092	19.26	2216
1244.03	0.50458	1244.03	0.13828		19.27	3061	19.27	2258
1242.1	0.50495	1242.1	0.13691		19.28	3082	19.28	2255
1240.17	0.50538	1240.17	0.13549		19.29	3129	19.29	2311
1238.24	0.50584	1238.24	0.13402		19.3	3063	19.3	2342
1236.31	0.50633	1236.31	0.1325		19.31	3162	19.31	2283
1234.39	0.50682	1234.39	0.13094		19.32	3051	19.32	2359
1232.46	0.50727	1232.46	0.12933		19.33	3053	19.33	2266
1230.53	0.50765	1230.53	0.12765		19.34	3061	19.34	2227
1228.6	0.50795	1228.6	0.12589		19.35	2989	19.35	2309
1226.67	0.50817	1226.67	0.12407		19.36	3105	19.36	2248
1224.74	0.50832	1224.74	0.12219		19.37	3028	19.37	2287
1222.81	0.50838	1222.81	0.12023		19.38	3000	19.38	2333
1220.88	0.50836	1220.88	0.11822		19.39	3127	19.39	2242
1218.96	0.50828	1218.96	0.11614		19.4	3072	19.4	2244
1217.03	0.50815	1217.03	0.11395		19.41	3139	19.41	2265
1215.1	0.50793	1215.1	0.11167		19.42	3079	19.42	2300
1213.17	0.50762	1213.17	0.1093		19.43	3056	19.43	2241
1211.24	0.50723	1211.24	0.10683		19.44	2974	19.44	2300
1209.31	0.50677	1209.31	0.10426		19.45	3081	19.45	2265
1207.38	0.50627	1207.38	0.10163		19.46	3137	19.46	2320
1205.45	0.50575	1205.45	0.09893		19.47	3044	19.47	2329
1203.53	0.50516	1203.53	0.09615		19.48	3056	19.48	2247
1201.6	0.50451	1201.6	0.09328		19.49	3106	19.49	2278
1199.67	0.50376	1199.67	0.09031		19.5	3074	19.5	2336
1197.74	0.50292	1197.74	0.08723		19.51	3001	19.51	2287
1195.81	0.50199	1195.81	0.08405		19.52	3118	19.52	2297
1193.88	0.50097	1193.88	0.08078		19.53	3082	19.53	2310
1191.95	0.49984	1191.95	0.07742		19.54	3179	19.54	2345
1190.03	0.49859	1190.03	0.07397		19.55	3014	19.55	2216
1188.1	0.49724	1188.1	0.07043		19.56	3054	19.56	2274
1186.17	0.49579	1186.17	0.06684		19.57	3100	19.57	2321
1184.24	0.49428	1184.24	0.0632		19.58	3071	19.58	2319
1182.31	0.49277	1182.31	0.05951		19.59	3058	19.59	2253
1180.38	0.49135	1180.38	0.05582		19.6	3127	19.6	2353
1178.45	0.49001	1178.45	0.05215		19.61	3065	19.61	2288
1176.52	0.4887	1176.52	0.04851		19.62	3118	19.62	2228
1174.6	0.4874	1174.6	0.04487		19.63	3058	19.63	2302
1172.67	0.48614	1172.67	0.04128		19.64	2986	19.64	2267
1170.74	0.48498	1170.74	0.03777		19.65	3135	19.65	2266
1168.81	0.48396	1168.81	0.03438		19.66	3024	19.66	2343
1166.88	0.48308	1166.88	0.03114		19.67	3037	19.67	2289
1164.95	0.48234	1164.95	0.02805		19.68	3071	19.68	2205
1163.02	0.48174	1163.02	0.02515		19.69	3023	19.69	2253
1161.09	0.48124	1161.09	0.02246		19.7	3054	19.7	2202
1159.17	0.4808	1159.17	0.01999		19.71	3010	19.71	2314
1157.24	0.48043	1157.24	0.01773		19.72	3179	19.72	2241
1155.31	0.4801	1155.31	0.01571		19.73	3112	19.73	2268
1153.38	0.47976	1153.38	0.01392		19.74	3090	19.74	2259
1151.45	0.47935	1151.45	0.01235		19.75	3095	19.75	2267
1149.52	0.47885	1149.52	0.01101		19.76	3067	19.76	2301
1147.59	0.47821	1147.59	0.00985		19.77	3039	19.77	2290
1145.66	0.4774	1145.66	0.00885		19.78	3141	19.78	2333
1143.74	0.47644	1143.74	0.00798		19.79	3157	19.79	2269
1141.81	0.47544	1141.81	0.00722		19.8	3016	19.8	2251
1139.88	0.47444	1139.88	0.00655		19.81	3094	19.81	2358
1137.95	0.47341	1137.95	0.00596		19.82	3018	19.82	2309
1136.02	0.47234	1136.02	0.00546		19.83	3021	19.83	2350
1134.09	0.47131	1134.09	0.00504		19.84	3198	19.84	2296
1132.16	0.47042	1132.16	0.00468		19.85	3069	19.85	2308
1130.23	0.46973	1130.23	0.00435		19.86	2988	19.86	2302
1128.31	0.46925	1128.31	0.00406		19.87	3091	19.87	2307
1126.38	0.46902	1126.38	0.00381		19.88	3080	19.88	2319
1124.45	0.46906	1124.45	0.00357		19.89	3056	19.89	2302
1122.52	0.46939	1122.52	0.00334		19.9	3104	19.9	2391
1120.59	0.46992	1120.59	0.00315		19.91	3058	19.91	2351
1118.66	0.4706	1118.66	0.00301		19.92	3063	19.92	2387
1116.73	0.47142	1116.73	0.00288		19.93	3098	19.93	2350
1114.8	0.47237	1114.8	0.00274		19.94	3148	19.94	2326
1112.88	0.47342	1112.88	0.0026		19.95	3054	19.95	2282
1110.95	0.4745	1110.95	0.00247		19.96	3168	19.96	2417
1109.02	0.47557	1109.02	0.00236		19.97	3093	19.97	2296
1107.09	0.47657	1107.09	0.00223		19.98	3188	19.98	2281
1105.16	0.47748	1105.16	0.00211		19.99	3130	19.99	2297
1103.23	0.47827	1103.23	0.00198		20	3153	20	2310
1101.3	0.47892	1101.3	0.00187		20.01	3036	20.01	2244
1099.37	0.47938	1099.37	0.00178		20.02	3070	20.02	2331
1097.45	0.4797	1097.45	0.00171		20.03	3029	20.03	2350
1095.52	0.4799	1095.52	0.00163		20.04	3171	20.04	2292
1093.59	0.47995	1093.59	0.00153		20.05	3190	20.05	2270
1091.66	0.47985	1091.66	0.00141		20.06	3118	20.06	2299
1089.73	0.47961	1089.73	0.0013		20.07	3176	20.07	2361
1087.8	0.47927	1087.8	0.00121		20.08	3017	20.08	2317
1085.87	0.47887	1085.87	0.00115		20.09	3104	20.09	2336
1083.94	0.47843	1083.94	0.00111		20.1	3149	20.1	2290
1082.02	0.47794	1082.02	0.00108		20.11	3066	20.11	2286
1080.09	0.47736	1080.09	0.00102		20.12	3090	20.12	2408
1078.16	0.47668	1078.16	0.00095		20.13	3071	20.13	2296
1076.23	0.47593	1076.23	0.0009		20.14	3050	20.14	2271
1074.3	0.47512	1074.3	0.00088		20.15	3040	20.15	2266
1072.37	0.47423	1072.37	0.00087		20.16	3124	20.16	2390
1070.44	0.47323	1070.44	0.00085		20.17	3069	20.17	2312
1068.52	0.47208	1068.52	0.00083		20.18	3004	20.18	2332
1066.59	0.47074	1066.59	0.00081		20.19	2981	20.19	2290
1064.66	0.46923	1064.66	0.00079		20.2	3096	20.2	2319
1062.73	0.46754	1062.73	0.00076		20.21	3047	20.21	2344
1060.8	0.46567	1060.8	0.00075		20.22	3222	20.22	2386
1058.87	0.46361	1058.87	0.00076		20.23	3094	20.23	2344
1056.94	0.46143	1056.94	0.00076		20.24	3207	20.24	2325
1055.01	0.45915	1055.01	0.00076		20.25	3107	20.25	2368
1053.09	0.45685	1053.09	0.00076		20.26	3066	20.26	2380
1051.16	0.4546	1051.16	0.00077		20.27	3121	20.27	2389
1049.23	0.45251	1049.23	0.00077		20.28	3131	20.28	2350
1047.3	0.4507	1047.3	0.00078		20.29	3083	20.29	2308
1045.37	0.44924	1045.37	0.00079		20.3	3054	20.3	2380
1043.44	0.44818	1043.44	0.00081		20.31	3084	20.31	2366
1041.51	0.44748	1041.51	0.00083		20.32	3208	20.32	2255
1039.58	0.44709	1039.58	0.00086		20.33	3140	20.33	2298
1037.66	0.44698	1037.66	0.00088		20.34	3112	20.34	2309
1035.73	0.44708	1035.73	0.00091		20.35	3079	20.35	2345
1033.8	0.44734	1033.8	0.00095		20.36	3112	20.36	2339
1031.87	0.44771	1031.87	0.00099		20.37	3111	20.37	2334
1029.94	0.4481	1029.94	0.00106		20.38	3062	20.38	2306
1028.01	0.44841	1028.01	0.00113		20.39	3033	20.39	2310
1026.08	0.44859	1026.08	0.0012		20.4	3087	20.4	2305
1024.15	0.44862	1024.15	0.00124		20.41	3169	20.41	2399
1022.23	0.44849	1022.23	0.00128		20.42	3146	20.42	2322
1020.3	0.44814	1020.3	0.00133		20.43	3110	20.43	2364
1018.37	0.44759	1018.37	0.0014		20.44	3162	20.44	2366
1016.44	0.44688	1016.44	0.00147		20.45	3114	20.45	2287
1014.51	0.44611	1014.51	0.00153		20.46	3076	20.46	2394
1012.58	0.44535	1012.58	0.0016		20.47	3097	20.47	2250
1010.65	0.44467	1010.65	0.00168		20.48	3128	20.48	2270
1008.72	0.44401	1008.72	0.00174		20.49	3076	20.49	2366
1006.8	0.44333	1006.8	0.0018		20.5	3074	20.5	2346
1004.87	0.44261	1004.87	0.00187		20.51	3051	20.51	2343
1002.94	0.44184	1002.94	0.00194		20.52	2984	20.52	2352
1001.01	0.44096	1001.01	0.002		20.53	3133	20.53	2384
999.081	0.44	999.081	0.00206		20.54	3118	20.54	2376
997.152	0.43902	997.152	0.00213		20.55	3055	20.55	2305
995.223	0.43801	995.223	0.00223		20.56	3125	20.56	2265
993.295	0.43692	993.295	0.00232		20.57	3142	20.57	2380
991.366	0.43576	991.366	0.0024		20.58	3107	20.58	2383
989.437	0.43454	989.437	0.00247		20.59	3141	20.59	2342
987.509	0.43325	987.509	0.00255		20.6	3082	20.6	2338
985.58	0.43194	985.58	0.00268		20.61	3099	20.61	2282
983.651	0.43061	983.651	0.00285		20.62	3126	20.62	2313
981.722	0.42929	981.722	0.00303		20.63	3113	20.63	2342
979.794	0.42801	979.794	0.00321		20.64	3099	20.64	2286
977.865	0.42676	977.865	0.00342		20.65	3170	20.65	2389
975.936	0.42558	975.936	0.00366		20.66	3129	20.66	2353
974.008	0.4245	974.008	0.00397		20.67	3081	20.67	2268
972.079	0.42358	972.079	0.00431		20.68	3085	20.68	2353
970.15	0.4228	970.15	0.00467		20.69	3023	20.69	2335
968.221	0.42215	968.221	0.00506		20.7	3034	20.7	2330
966.293	0.42165	966.293	0.00548		20.71	3193	20.71	2344
964.364	0.4213	964.364	0.00594		20.72	3095	20.72	2317
962.435	0.42101	962.435	0.00643		20.73	3008	20.73	2375
960.506	0.4207	960.506	0.00693		20.74	3097	20.74	2349
958.578	0.42038	958.578	0.00743		20.75	3091	20.75	2331
956.649	0.42005	956.649	0.00792		20.76	3172	20.76	2395
954.72	0.41966	954.72	0.00841		20.77	3107	20.77	2379
952.791	0.41917	952.791	0.00891		20.78	3074	20.78	2419
950.863	0.41853	950.863	0.00946		20.79	3119	20.79	2328
948.934	0.4178	948.934	0.01008		20.8	3106	20.8	2372
947.005	0.41698	947.005	0.01079		20.81	3121	20.81	2366
945.077	0.41606	945.077	0.01163		20.82	3145	20.82	2383
943.148	0.41509	943.148	0.01257		20.83	3071	20.83	2333
941.219	0.41407	941.219	0.01366		20.84	3141	20.84	2280
939.29	0.413	939.29	0.01498		20.85	3129	20.85	2416
937.362	0.41191	937.362	0.01654		20.86	3025	20.86	2377
935.433	0.41076	935.433	0.01835		20.87	3051	20.87	2356
933.504	0.40959	933.504	0.02038		20.88	3093	20.88	2306
931.575	0.40844	931.575	0.02264		20.89	3044	20.89	2351
929.647	0.4072	929.647	0.02514		20.9	3129	20.9	2442
927.718	0.40589	927.718	0.02792		20.91	3127	20.91	2352
925.789	0.40449	925.789	0.03097		20.92	3090	20.92	2347
923.861	0.40295	923.861	0.03425		20.93	3078	20.93	2318
921.932	0.40124	921.932	0.03775		20.94	3063	20.94	2395
920.003	0.39937	920.003	0.04146		20.95	3093	20.95	2380
918.074	0.39737	918.074	0.04534		20.96	3042	20.96	2356
916.146	0.39524	916.146	0.04935		20.97	3076	20.97	2418
914.217	0.39297	914.217	0.05345		20.98	3053	20.98	2431
912.288	0.3906	912.288	0.05759		20.99	3145	20.99	2258
910.359	0.38816	910.359	0.06173		21	3029	21	2262
908.431	0.3856	908.431	0.06582		21.01	3140	21.01	2393
906.502	0.38297	906.502	0.06986		21.02	3060	21.02	2446
904.573	0.38032	904.573	0.07382		21.03	3127	21.03	2319
902.645	0.37762	902.645	0.07767		21.04	3113	21.04	2318
900.716	0.37487	900.716	0.0814		21.05	3049	21.05	2317
898.787	0.37212	898.787	0.08501		21.06	3116	21.06	2308
896.858	0.36939	896.858	0.08848		21.07	3059	21.07	2370
894.93	0.36664	894.93	0.0918		21.08	2982	21.08	2365
893.001	0.36386	893.001	0.09495		21.09	3050	21.09	2389
891.072	0.36113	891.072	0.09789		21.1	3149	21.1	2441
889.143	0.35848	889.143	0.10069		21.11	3086	21.11	2418
887.215	0.35587	887.215	0.10337		21.12	3086	21.12	2300
885.286	0.35339	885.286	0.10591		21.13	3110	21.13	2349
883.357	0.35107	883.357	0.10832		21.14	3112	21.14	2384
881.429	0.34889	881.429	0.11069		21.15	3117	21.15	2350
879.5	0.34688	879.5	0.1131		21.16	3048	21.16	2407
877.571	0.34506	877.571	0.11559		21.17	3040	21.17	2365
875.642	0.3434	875.642	0.11814		21.18	3108	21.18	2355
873.714	0.34197	873.714	0.12072		21.19	3016	21.19	2439
871.785	0.34073	871.785	0.12327		21.2	3083	21.2	2372
869.856	0.33965	869.856	0.12575		21.21	3028	21.21	2397
867.927	0.33873	867.927	0.12818		21.22	3035	21.22	2410
865.999	0.33793	865.999	0.13057		21.23	3012	21.23	2371
864.07	0.33724	864.07	0.13295		21.24	3109	21.24	2329
862.141	0.33665	862.141	0.13531		21.25	3144	21.25	2318
860.213	0.33612	860.213	0.13765		21.26	3140	21.26	2343
858.284	0.33566	858.284	0.14001		21.27	3093	21.27	2385
856.355	0.33531	856.355	0.14243		21.28	3055	21.28	2349
854.426	0.33508	854.426	0.1449		21.29	3026	21.29	2398
852.498	0.33509	852.498	0.14738		21.3	3136	21.3	2379
850.569	0.33543	850.569	0.14984		21.31	3027	21.31	2345
848.64	0.33611	848.64	0.15223		21.32	3171	21.32	2421
846.711	0.33714	846.711	0.15459		21.33	3085	21.33	2401
844.783	0.3385	844.783	0.15694		21.34	3093	21.34	2346
842.854	0.34014	842.854	0.15924		21.35	3166	21.35	2453
840.925	0.34203	840.925	0.1615		21.36	3182	21.36	2466
838.997	0.34408	838.997	0.16372		21.37	3086	21.37	2339
837.068	0.34616	837.068	0.16589		21.38	3080	21.38	2329
835.139	0.34816	835.139	0.16794		21.39	3028	21.39	2392
833.21	0.35005	833.21	0.16982		21.4	3081	21.4	2369
831.282	0.352	831.282	0.17154		21.41	3036	21.41	2405
829.353	0.35408	829.353	0.17314		21.42	3031	21.42	2364
827.424	0.35612	827.424	0.17453		21.43	3047	21.43	2405
825.495	0.35793	825.495	0.17571		21.44	3024	21.44	2406
823.567	0.35945	823.567	0.17673		21.45	3083	21.45	2301
821.638	0.3607	821.638	0.1776		21.46	3047	21.46	2347
819.709	0.36172	819.709	0.1783		21.47	3099	21.47	2292
817.781	0.36252	817.781	0.17883		21.48	3017	21.48	2354
815.852	0.36306	815.852	0.17924		21.49	3018	21.49	2338
813.923	0.36337	813.923	0.17953		21.5	3085	21.5	2341
811.994	0.36346	811.994	0.17969		21.51	3229	21.51	2380
810.066	0.36334	810.066	0.17974		21.52	3114	21.52	2418
808.137	0.36303	808.137	0.17972		21.53	3084	21.53	2360
806.208	0.36255	806.208	0.17972		21.54	3119	21.54	2334
804.279	0.36194	804.279	0.17978		21.55	3118	21.55	2416
802.351	0.36121	802.351	0.17987		21.56	3063	21.56	2395
800.422	0.36035	800.422	0.18002		21.57	3028	21.57	2350
798.493	0.35938	798.493	0.18027		21.58	3078	21.58	2367
796.565	0.35833	796.565	0.1806		21.59	3046	21.59	2354
794.636	0.35715	794.636	0.18097		21.6	3062	21.6	2390
792.707	0.35586	792.707	0.18148		21.61	3152	21.61	2327
790.778	0.35449	790.778	0.18219		21.62	3161	21.62	2391
788.85	0.3531	788.85	0.18304		21.63	3167	21.63	2398
786.921	0.35167	786.921	0.18404		21.64	3108	21.64	2426
784.992	0.35015	784.992	0.1852		21.65	3019	21.65	2379
783.063	0.34855	783.063	0.18652		21.66	3075	21.66	2447
781.135	0.3469	781.135	0.18797		21.67	3035	21.67	2445
779.206	0.3452	779.206	0.18953		21.68	3120	21.68	2463
777.277	0.34346	777.277	0.19122		21.69	3095	21.69	2401
775.349	0.34173	775.349	0.19303		21.7	3051	21.7	2401
773.42	0.33999	773.42	0.1949		21.71	3022	21.71	2469
771.491	0.33824	771.491	0.19683		21.72	3070	21.72	2395
769.562	0.33643	769.562	0.19883		21.73	3064	21.73	2363
767.634	0.33461	767.634	0.20092		21.74	3074	21.74	2432
765.705	0.33279	765.705	0.20307		21.75	3077	21.75	2282
763.776	0.331	763.776	0.20524		21.76	3129	21.76	2393
761.847	0.32918	761.847	0.20741		21.77	3118	21.77	2423
759.919	0.32738	759.919	0.20957		21.78	3124	21.78	2345
757.99	0.32566	757.99	0.21172		21.79	3028	21.79	2433
756.061	0.32398	756.061	0.21382		21.8	3085	21.8	2393
754.133	0.32227	754.133	0.21588		21.81	3096	21.81	2401
752.204	0.32052	752.204	0.21791		21.82	3078	21.82	2433
750.275	0.31878	750.275	0.21989		21.83	3036	21.83	2417
748.346	0.31708	748.346	0.22178		21.84	3036	21.84	2434
746.418	0.31538	746.418	0.22359		21.85	3109	21.85	2462
744.489	0.31364	744.489	0.22534		21.86	3088	21.86	2417
742.56	0.31188	742.56	0.22704		21.87	3025	21.87	2427
740.631	0.31014	740.631	0.22863		21.88	3149	21.88	2447
738.703	0.30836	738.703	0.23006		21.89	3072	21.89	2355
736.774	0.30652	736.774	0.23139		21.9	3071	21.9	2423
734.845	0.30462	734.845	0.23265		21.91	3088	21.91	2389
732.917	0.30266	732.917	0.23381		21.92	3058	21.92	2449
730.988	0.30074	730.988	0.23489		21.93	3096	21.93	2404
729.059	0.29889	729.059	0.23595		21.94	3045	21.94	2350
727.13	0.29705	727.13	0.23698		21.95	3048	21.95	2546
725.202	0.29518	725.202	0.23794		21.96	3155	21.96	2441
723.273	0.29332	723.273	0.23876		21.97	3039	21.97	2416
721.344	0.29141	721.344	0.23954		21.98	3052	21.98	2376
719.415	0.28946	719.415	0.24033		21.99	3063	21.99	2388
717.487	0.2876	717.487	0.24108		22	3144	22	2439
715.558	0.28581	715.558	0.24178		22.01	3129	22.01	2366
713.629	0.28403	713.629	0.24247		22.02	3088	22.02	2415
711.701	0.28225	711.701	0.24313		22.03	3053	22.03	2412
709.772	0.28054	709.772	0.24373		22.04	3105	22.04	2475
707.843	0.27894	707.843	0.24425		22.05	3098	22.05	2391
705.914	0.27743	705.914	0.24467		22.06	3056	22.06	2452
703.986	0.27596	703.986	0.24503		22.07	3114	22.07	2402
702.057	0.27455	702.057	0.24531		22.08	3110	22.08	2478
700.128	0.27321	700.128	0.24548		22.09	3108	22.09	2383
698.199	0.27199	698.199	0.24552		22.1	3022	22.1	2387
696.271	0.27091	696.271	0.2455		22.11	3148	22.11	2417
694.342	0.2699	694.342	0.24544		22.12	3131	22.12	2416
692.413	0.26891	692.413	0.24533		22.13	3105	22.13	2401
690.485	0.26798	690.485	0.24508		22.14	3206	22.14	2414
688.556	0.26721	688.556	0.24465		22.15	3094	22.15	2426
686.627	0.26663	686.627	0.24411		22.16	3104	22.16	2421
684.698	0.2662	684.698	0.24347		22.17	3167	22.17	2433
682.77	0.2659	682.77	0.24264		22.18	3162	22.18	2389
680.841	0.26568	680.841	0.2416		22.19	3006	22.19	2471
678.912	0.26549	678.912	0.24037		22.2	3082	22.2	2480
676.983	0.26539	676.983	0.239		22.21	3046	22.21	2372
675.055	0.26545	675.055	0.23748		22.22	3110	22.22	2363
673.126	0.26555	673.126	0.23579		22.23	3128	22.23	2330
671.197	0.26556	671.197	0.23407		22.24	3128	22.24	2460
669.269	0.26588	669.269	0.23177		22.25	3060	22.25	2405
667.34	0.26679	667.34	0.22835		22.26	3137	22.26	2419
665.411	0.26727	665.411	0.22546		22.27	3185	22.27	2398
663.482	0.26756	663.482	0.22264		22.28	2964	22.28	2476
661.554	0.26805	661.554	0.21908		22.29	3091	22.29	2425
659.625	0.26866	659.625	0.21485		22.3	3111	22.3	2444
657.696	0.26938	657.696	0.21005		22.31	3203	22.31	2385
655.767	0.27026	655.767	0.20469		22.32	3092	22.32	2340
653.839	0.27125	653.839	0.19875		22.33	2991	22.33	2376
651.91	0.27225	651.91	0.19218		22.34	3092	22.34	2351
649.981	0.27323	649.981	0.18487		22.35	3090	22.35	2394
648.053	0.27412	648.053	0.17672		22.36	3057	22.36	2454
646.124	0.27499	646.124	0.16796		22.37	3097	22.37	2462
644.195	0.27591	644.195	0.15863		22.38	3062	22.38	2470
642.266	0.27685	642.266	0.1487		22.39	2991	22.39	2413
640.338	0.27776	640.338	0.13831		22.4	3070	22.4	2503
638.409	0.27867	638.409	0.12782		22.41	3099	22.41	2500
636.48	0.27959	636.48	0.1175		22.42	3183	22.42	2392
634.551	0.28052	634.551	0.10759		22.43	3063	22.43	2451
632.623	0.28139	632.623	0.09827		22.44	3182	22.44	2397
630.694	0.28219	630.694	0.08953		22.45	3023	22.45	2390
628.765	0.28301	628.765	0.08123		22.46	3129	22.46	2440
626.837	0.28393	626.837	0.07321		22.47	3077	22.47	2363
624.908	0.28494	624.908	0.06544		22.48	3028	22.48	2461
622.979	0.28598	622.979	0.05796		22.49	2992	22.49	2464
621.05	0.28706	621.05	0.05094		22.5	3136	22.5	2466
619.122	0.28831	619.122	0.0443		22.51	3110	22.51	2439
617.193	0.2898	617.193	0.03799		22.52	3170	22.52	2433
615.264	0.29144	615.264	0.03254		22.53	3171	22.53	2449
613.335	0.2932	613.335	0.02811		22.54	3093	22.54	2456
611.407	0.29511	611.407	0.02446		22.55	3117	22.55	2510
609.478	0.2972	609.478	0.02151		22.56	3037	22.56	2447
607.549	0.29946	607.549	0.0193		22.57	3027	22.57	2423
605.62	0.30195	605.62	0.01773		22.58	3110	22.58	2452
603.692	0.30467	603.692	0.01669		22.59	3091	22.59	2397
601.763	0.30766	601.763	0.01608		22.6	3026	22.6	2423
599.834	0.31095	599.834	0.01576		22.61	3097	22.61	2432
597.906	0.3145	597.906	0.01572		22.62	2931	22.62	2496
595.977	0.31819	595.977	0.01581		22.63	3129	22.63	2398
594.048	0.322	594.048	0.01595		22.64	3073	22.64	2422
592.119	0.32599	592.119	0.01612		22.65	3061	22.65	2396
590.191	0.33005	590.191	0.01647		22.66	3073	22.66	2484
588.262	0.33398	588.262	0.01717		22.67	3011	22.67	2459
586.333	0.3378	586.333	0.01816		22.68	3041	22.68	2494
584.404	0.34149	584.404	0.01938		22.69	3213	22.69	2422
582.476	0.34501	582.476	0.02083		22.7	3059	22.7	2526
580.547	0.34832	580.547	0.0226		22.71	3085	22.71	2480
578.618	0.35139	578.618	0.0246		22.72	3075	22.72	2472
576.69	0.35433	576.69	0.02668		22.73	3203	22.73	2459
574.761	0.35698	574.761	0.0286		22.74	3155	22.74	2469
572.832	0.35909	572.832	0.03006		22.75	3095	22.75	2404
570.903	0.36071	570.903	0.0312		22.76	3106	22.76	2419
568.975	0.36227	568.975	0.03219		22.77	3150	22.77	2421
567.046	0.36393	567.046	0.03307		22.78	3055	22.78	2447
565.117	0.36491	565.117	0.03387		22.79	3095	22.79	2428
563.188	0.36486	563.188	0.03468		22.8	3009	22.8	2480
561.26	0.36415	561.26	0.0356		22.81	3174	22.81	2470
559.331	0.36295	559.331	0.03673		22.82	3008	22.82	2492
557.402	0.36127	557.402	0.03821		22.83	3061	22.83	2445
555.474	0.35921	555.474	0.04014		22.84	3012	22.84	2489
553.545	0.35698	553.545	0.04267		22.85	3078	22.85	2394
551.616	0.35479	551.616	0.04598		22.86	3085	22.86	2481
549.687	0.35263	549.687	0.05018		22.87	3003	22.87	2463
547.759	0.35071	547.759	0.0553		22.88	3138	22.88	2465
545.83	0.3492	545.83	0.06143		22.89	3068	22.89	2388
543.901	0.34792	543.901	0.06872		22.9	3130	22.9	2434
541.972	0.34675	541.972	0.07697		22.91	2968	22.91	2418
540.044	0.34558	540.044	0.08582		22.92	3123	22.92	2493
538.115	0.34415	538.115	0.09487		22.93	3002	22.93	2518
536.186	0.34243	536.186	0.10381		22.94	3082	22.94	2466
534.258	0.34046	534.258	0.11234		22.95	3063	22.95	2518
532.329	0.33823	532.329	0.12029		22.96	3008	22.96	2417
530.4	0.33561	530.4	0.12784		22.97	2983	22.97	2424
528.471	0.33255	528.471	0.13528		22.98	3033	22.98	2415
526.543	0.32909	526.543	0.14316		22.99	3038	22.99	2497
524.614	0.32557	524.614	0.15149		23	3050	23	2519
522.685	0.32232	522.685	0.15964		23.01	3085	23.01	2482
520.756	0.3194	520.756	0.16769		23.02	3140	23.02	2460
518.828	0.31677	518.828	0.17603		23.03	3080	23.03	2503
516.899	0.31452	516.899	0.18451		23.04	3111	23.04	2483
514.97	0.31298	514.97	0.19238		23.05	3092	23.05	2474
513.042	0.31229	513.042	0.19933		23.06	3102	23.06	2531
511.113	0.31255	511.113	0.20565		23.07	3072	23.07	2440
509.184	0.31393	509.184	0.21138		23.08	3071	23.08	2447
507.255	0.31651	507.255	0.2163		23.09	3032	23.09	2489
505.327	0.32002	505.327	0.22035		23.1	3180	23.1	2514
503.398	0.3244	503.398	0.22385		23.11	3128	23.11	2537
501.469	0.32969	501.469	0.22694		23.12	3098	23.12	2510
499.54	0.33517	499.54	0.22941		23.13	3099	23.13	2518
					23.14	3025	23.14	2387
					23.15	3087	23.15	2446
					23.16	3105	23.16	2465
					23.17	3010	23.17	2481
					23.18	3039	23.18	2438
					23.19	3089	23.19	2523
					23.2	3112	23.2	2546
					23.21	3035	23.21	2492
					23.22	3007	23.22	2436
					23.23	3070	23.23	2427
					23.24	3098	23.24	2460
					23.25	3042	23.25	2463
					23.26	3088	23.26	2462
					23.27	3067	23.27	2538
					23.28	3054	23.28	2475
					23.29	3017	23.29	2527
					23.3	3028	23.3	2553
					23.31	3034	23.31	2487
					23.32	3023	23.32	2487
					23.33	3025	23.33	2443
					23.34	3107	23.34	2501
					23.35	3093	23.35	2535
					23.36	3099	23.36	2457
					23.37	3077	23.37	2508
					23.38	3057	23.38	2456
					23.39	3058	23.39	2392
					23.4	3081	23.4	2422
					23.41	3029	23.41	2354
					23.42	3091	23.42	2509
					23.43	3018	23.43	2503
					23.44	3111	23.44	2499
					23.45	3120	23.45	2443
					23.46	3015	23.46	2438
					23.47	3159	23.47	2410
					23.48	3061	23.48	2440
					23.49	3054	23.49	2466
					23.5	3044	23.5	2516
					23.51	3120	23.51	2490
					23.52	3097	23.52	2504
					23.53	2991	23.53	2313
					23.54	3112	23.54	2539
					23.55	3032	23.55	2439
					23.56	2990	23.56	2448
					23.57	3055	23.57	2535
					23.58	3049	23.58	2501
					23.59	3097	23.59	2433
					23.6	3048	23.6	2388
					23.61	3139	23.61	2451
					23.62	3067	23.62	2424
					23.63	3017	23.63	2415
					23.64	3084	23.64	2507
					23.65	3052	23.65	2527
					23.66	2985	23.66	2488
					23.67	3126	23.67	2427
					23.68	3118	23.68	2434
					23.69	3181	23.69	2515
					23.7	3101	23.7	2462
					23.71	3070	23.71	2431
					23.72	3017	23.72	2462
					23.73	3111	23.73	2490
					23.74	3081	23.74	2469
					23.75	3103	23.75	2514
					23.76	3078	23.76	2491
					23.77	3057	23.77	2489
					23.78	3061	23.78	2506
					23.79	3082	23.79	2394
					23.8	3031	23.8	2529
					23.81	3181	23.81	2464
					23.82	3023	23.82	2470
					23.83	3050	23.83	2484
					23.84	3018	23.84	2487
					23.85	3070	23.85	2530
					23.86	3076	23.86	2523
					23.87	3111	23.87	2514
					23.88	2910	23.88	2536
					23.89	2939	23.89	2481
					23.9	3020	23.9	2465
					23.91	3034	23.91	2490
					23.92	3063	23.92	2445
					23.93	3106	23.93	2481
					23.94	3043	23.94	2589
					23.95	3046	23.95	2448
					23.96	3039	23.96	2526
					23.97	3065	23.97	2448
					23.98	3056	23.98	2486
					23.99	2980	23.99	2545
					24	3088	24	2511
					24.01	3060	24.01	2585
					24.02	2981	24.02	2552
					24.03	3071	24.03	2455
					24.04	3045	24.04	2481
					24.05	2988	24.05	2517
					24.06	3010	24.06	2518
					24.07	3044	24.07	2438
					24.08	3113	24.08	2370
					24.09	3105	24.09	2472
					24.1	3160	24.1	2496
					24.11	3050	24.11	2470
					24.12	3171	24.12	2644
					24.13	3019	24.13	2456
					24.14	3098	24.14	2515
					24.15	3047	24.15	2502
					24.16	3030	24.16	2485
					24.17	3064	24.17	2540
					24.18	2931	24.18	2487
					24.19	3056	24.19	2533
					24.2	3087	24.2	2492
					24.21	3047	24.21	2564
					24.22	2993	24.22	2477
					24.23	3035	24.23	2518
					24.24	3100	24.24	2517
					24.25	2951	24.25	2529
					24.26	3069	24.26	2608
					24.27	2984	24.27	2465
					24.28	3041	24.28	2509
					24.29	3033	24.29	2463
					24.3	3131	24.3	2531
					24.31	3099	24.31	2545
					24.32	3040	24.32	2472
					24.33	3072	24.33	2465
					24.34	3093	24.34	2392
					24.35	3025	24.35	2478
					24.36	3048	24.36	2519
					24.37	2974	24.37	2465
					24.38	3043	24.38	2526
					24.39	3006	24.39	2469
					24.4	3042	24.4	2464
					24.41	2943	24.41	2446
					24.42	3050	24.42	2494
					24.43	3053	24.43	2534
					24.44	3134	24.44	2471
					24.45	3014	24.45	2475
					24.46	3086	24.46	2464
					24.47	3100	24.47	2527
					24.48	3115	24.48	2533
					24.49	2985	24.49	2543
					24.5	3075	24.5	2573
					24.51	2981	24.51	2581
					24.52	2993	24.52	2513
					24.53	3083	24.53	2632
					24.54	3093	24.54	2456
					24.55	3101	24.55	2568
					24.56	3116	24.56	2434
					24.57	3019	24.57	2513
					24.58	3041	24.58	2532
					24.59	3046	24.59	2485
					24.6	3029	24.6	2438
					24.61	3084	24.61	2518
					24.62	3115	24.62	2556
					24.63	3071	24.63	2585
					24.64	3104	24.64	2470
					24.65	3093	24.65	2535
					24.66	3122	24.66	2535
					24.67	3005	24.67	2524
					24.68	2994	24.68	2488
					24.69	2988	24.69	2460
					24.7	3110	24.7	2514
					24.71	2988	24.71	2486
					24.72	3056	24.72	2495
					24.73	3014	24.73	2524
					24.74	3043	24.74	2558
					24.75	3043	24.75	2532
					24.76	3099	24.76	2522
					24.77	3086	24.77	2521
					24.78	3086	24.78	2497
					24.79	3036	24.79	2578
					24.8	3009	24.8	2515
					24.81	3061	24.81	2508
					24.82	3094	24.82	2512
					24.83	3057	24.83	2384
					24.84	3052	24.84	2492
					24.85	3005	24.85	2538
					24.86	3006	24.86	2486
					24.87	3065	24.87	2537
					24.88	3066	24.88	2463
					24.89	3045	24.89	2519
					24.9	3124	24.9	2578
					24.91	3008	24.91	2525
					24.92	3070	24.92	2524
					24.93	2947	24.93	2538
					24.94	3049	24.94	2520
					24.95	2994	24.95	2545
					24.96	3028	24.96	2586
					24.97	3133	24.97	2576
[truncated: 5,503 more rows]

## Sheet: Supplementary Fig. 4 
536.98	-590.38
536.88	-372.06
536.78	-665.81
536.68	-652.93
536.58	-561.59
536.48	-517.29
536.38	-485.79
536.28	-356.91
536.18	-269.65
536.08	-223.1
535.98	-347.64
535.88	-219.51
535.78	25.75
535.68	-2.71
535.58	-238.25
535.48	-214
535.38	-678.02
535.28	-215.42
535.18	68.93
535.08	-114
534.98	-490.02
534.88	-230.28
534.78	-274.81
534.68	-480.88
534.58	-380.14
534.48	-161.74
534.38	-103.89
534.28	-240.52
534.18	-305.94
534.08	-75.54
533.98	560.47
533.88	780.32
533.78	945.34
533.68	1318.43
533.58	2307.24
533.48	2660.87
533.38	3151.47
533.28	3747.7
533.18	4679
533.08	5555.1
532.98	6445.3
532.88	7076
532.78	8078.5
532.68	9840.7
532.58	11030.3
532.48	12663.8
532.38	14120.2
532.28	15925.3
532.18	18245.8
532.08	20888.6
531.98	23270.8
531.88	26379.5
531.78	31034.4
531.68	35577.4
531.58	39508.2
531.48	45296.5
531.38	51690.2
531.28	56065.4
531.18	60069.4
531.08	65204.4
530.98	69722.2
530.88	72659.9
530.78	73202.4
530.68	73000.8
530.58	71442.4
530.48	69178.5
530.38	65771.3
530.28	60666.3
530.18	55063.7
530.08	49748.8
529.98	42870.8
529.88	36694.5
529.78	30118.4
529.68	25640.9
529.58	21408.1
529.48	16602.7
529.38	13233.3
529.28	10681.6
529.18	8759.7
529.08	7010.3
528.98	5448.3
528.88	4312.4
528.78	3492.5
528.68	2546.12
528.58	1501.76
528.48	1051.77
528.38	608.86
528.28	312.12
528.18	-40.71
528.08	-816.74
527.98	-881.41
527.88	-1431.46
527.78	-1472.92
527.68	-1452.47
527.58	-1588.25
527.48	-1558.66
527.38	-1963.01
527.28	-2063.65
527.18	-1955.94
527.08	-2025.92
526.98	-1949.02
526.88	-2032.54
526.78	-2077.48
526.68	-2296.57
526.58	-2278.66
526.48	-2218.47
526.38	-2355.78
526.28	-2256.46
526.18	-2203.56
526.08	-1901.75
525.98	-2154.26

## Sheet: Supplementary Fig. 5
Supplementary Fig. 5a								Supplementary Fig. 5b
	experimental data	fitted data	Pt-Oi	Pt-Oii	Pt-O-Co	Pt-O-P			experimental data	fitted data	Pt-Oi	Pt-Oii	Pt-O-Co	Pt-O-P
2	-0.269	-0.05	49.998	36.815	24.977	15.161		0	1.213	0.086	29.719	21.659	12.031	18.058
2.05	-0.355	-0.198	49.953	36.698	24.985	15.166		0.031	1.189	0.262	29.716	21.755	12.031	18.057
2.1	-0.438	-0.36	49.905	36.574	24.994	15.167		0.061	1.117	0.489	29.71	21.919	12.034	18.056
2.15	-0.519	-0.543	49.85	36.441	25.005	15.162		0.092	1.001	0.693	29.698	22.079	12.037	18.055
2.2	-0.632	-0.739	49.794	36.305	25.017	15.146		0.123	0.847	0.86	29.681	22.213	12.04	18.053
2.25	-0.747	-0.951	49.734	36.166	25.028	15.12		0.153	0.665	0.98	29.659	22.313	12.042	18.051
2.3	-0.802	-1.175	49.674	36.029	25.038	15.084		0.184	0.474	1.044	29.63	22.371	12.044	18.05
2.35	-0.947	-1.408	49.612	35.896	25.045	15.038		0.215	0.331	1.047	29.595	22.384	12.045	18.049
2.4	-1.213	-1.656	49.551	35.77	25.049	14.973		0.245	0.353	0.988	29.557	22.349	12.045	18.05
2.45	-1.262	-1.916	49.492	35.656	25.047	14.89		0.276	0.529	0.869	29.534	22.269	12.044	18.052
2.5	-1.202	-2.173	49.436	35.554	25.035	14.802		0.307	0.748	0.693	29.565	22.146	12.044	18.054
2.55	-1.363	-2.412	49.384	35.473	25.015	14.716		0.337	0.963	0.47	29.616	21.99	12.045	18.057
2.6	-1.453	-2.616	49.34	35.413	24.992	14.641		0.368	1.151	0.208	29.671	21.815	12.046	18.06
2.65	-1.38	-2.758	49.302	35.376	24.976	14.589		0.399	1.299	0.085	29.725	21.683	12.049	18.062
2.7	-1.431	-2.839	49.275	35.375	24.961	14.549		0.43	1.394	0.381	29.775	21.759	12.054	18.064
2.75	-1.676	-2.863	49.259	35.402	24.949	14.526		0.46	1.43	0.675	29.818	21.955	12.059	18.065
2.8	-1.483	-2.817	49.255	35.465	24.941	14.522		0.491	1.402	0.949	29.851	22.161	12.064	18.065
2.85	-1.576	-2.709	49.267	35.572	24.933	14.52		0.522	1.31	1.188	29.873	22.35	12.068	18.065
2.9	-1.519	-2.537	49.293	35.711	24.927	14.532		0.552	1.167	1.377	29.88	22.508	12.072	18.064
2.95	-1.579	-2.284	49.335	35.89	24.927	14.563		0.583	1.005	1.504	29.871	22.625	12.075	18.063
3	-1.288	-1.941	49.397	36.115	24.934	14.613		0.614	0.901	1.56	29.845	22.691	12.077	18.063
3.05	-0.956	-1.531	49.474	36.37	24.944	14.682		0.644	0.972	1.538	29.802	22.702	12.078	18.063
3.1	-0.611	-1.047	49.567	36.657	24.96	14.769		0.675	1.26	1.435	29.743	22.655	12.079	18.065
3.15	-0.452	-0.485	49.68	36.982	24.982	14.871		0.706	1.702	1.254	29.67	22.551	12.079	18.068
3.2	-0.003	0.119	49.805	37.322	25.009	14.984		0.736	2.229	1	29.591	22.395	12.081	18.072
3.25	0.897	0.766	49.944	37.679	25.04	15.103		0.767	2.797	0.686	29.561	22.196	12.083	18.077
3.3	1.438	1.493	50.112	38.083	25.073	15.224		0.798	3.372	0.342	29.64	21.978	12.087	18.082
3.35	2.14	2.195	50.283	38.465	25.107	15.341		0.828	3.926	0.229	29.739	21.817	12.092	18.086
3.4	2.701	2.849	50.45	38.812	25.139	15.448		0.859	4.434	0.583	29.837	21.882	12.098	18.09
3.45	3.544	3.393	50.594	39.092	25.165	15.542		0.89	4.87	0.988	29.925	22.118	12.104	18.093
3.5	4.555	3.839	50.724	39.313	25.184	15.618		0.92	5.212	1.371	29.998	22.385	12.11	18.095
3.55	4.675	4.155	50.833	39.459	25.192	15.67		0.951	5.44	1.703	30.05	22.635	12.115	18.097
3.6	5.633	4.391	50.935	39.572	25.187	15.698		0.982	5.535	1.959	30.074	22.844	12.119	18.097
3.65	4.619	4.549	51.029	39.657	25.166	15.697		1.012	5.485	2.118	30.067	22.993	12.122	18.098
3.7	6.422	4.57	51.1	39.673	25.129	15.667		1.043	5.28	2.16	30.025	23.066	12.123	18.099
3.75	5.423	4.452	51.147	39.622	25.076	15.607		1.074	4.917	2.071	29.946	23.052	12.124	18.102
3.8	4.325	4.207	51.172	39.506	25.009	15.52		1.104	4.399	1.84	29.829	22.941	12.125	18.106
3.85	4.55	3.83	51.169	39.324	24.93	15.408		1.135	3.74	1.461	29.683	22.73	12.126	18.112
3.9	3.78	3.331	51.137	39.079	24.843	15.273		1.166	2.967	0.937	29.615	22.421	12.13	18.119
3.95	1.236	2.732	51.078	38.776	24.756	15.122		1.197	2.151	0.294	29.805	22.04	12.135	18.128
4	0.507	2.053	50.993	38.422	24.676	14.963		1.227	1.509	0.573	30.066	21.834	12.142	18.137
4.05	0.281	1.321	50.882	38.026	24.61	14.802		1.258	1.576	1.48	30.359	22.279	12.151	18.146
4.1	-0.191	0.551	50.747	37.592	24.566	14.646		1.289	2.405	2.491	30.672	22.94	12.161	18.154
4.15	-1.241	-0.243	50.584	37.118	24.551	14.504		1.319	3.529	3.571	30.998	23.682	12.17	18.161
4.2	-1.97	-1.009	50.404	36.633	24.571	14.383		1.35	4.736	4.69	31.328	24.471	12.177	18.167
4.25	-2.807	-1.718	50.212	36.152	24.627	14.29		1.381	5.944	5.815	31.652	25.281	12.183	18.172
4.3	-2.864	-2.354	50.01	35.683	24.723	14.23		1.411	7.102	6.913	31.961	26.091	12.187	18.177
4.35	-3.663	-2.896	49.804	35.24	24.853	14.207		1.442	8.172	7.951	32.245	26.874	12.188	18.181
4.4	-3.83	-3.329	49.6	34.837	25.011	14.223		1.473	9.12	8.896	32.497	27.61	12.187	18.186
4.45	-3.675	-3.649	49.402	34.485	25.187	14.277		1.503	9.921	9.719	32.709	28.275	12.186	18.192
4.5	-3.904	-3.863	49.213	34.19	25.367	14.367		1.534	10.551	10.394	32.874	28.849	12.186	18.201
4.55	-4.765	-3.962	49.042	33.969	25.538	14.49		1.565	10.995	10.899	32.986	29.316	12.189	18.212
4.6	-4.238	-3.96	48.893	33.828	25.68	14.639		1.595	11.242	11.218	33.043	29.661	12.196	18.225
4.65	-4.15	-3.871	48.77	33.772	25.78	14.807		1.626	11.288	11.343	33.043	29.874	12.208	18.241
4.7	-4.431	-3.707	48.677	33.808	25.824	14.985		1.657	11.135	11.269	32.984	29.948	12.224	18.258
4.75	-5.19	-3.483	48.618	33.935	25.799	15.164		1.687	10.792	10.999	32.871	29.883	12.242	18.276
4.8	-4.224	-3.214	48.596	34.149	25.706	15.335		1.718	10.271	10.545	32.705	29.681	12.26	18.294
4.85	-3.555	-2.914	48.61	34.446	25.544	15.487		1.749	9.594	9.922	32.493	29.35	12.276	18.311
4.9	-3.148	-2.587	48.661	34.819	25.322	15.612		1.779	8.783	9.153	32.241	28.9	12.288	18.328
4.95	-2.731	-2.238	48.748	35.258	25.05	15.706		1.81	7.869	8.264	31.957	28.346	12.296	18.345
5	-4.313	-1.866	48.87	35.751	24.753	15.761		1.841	6.883	7.287	31.652	27.708	12.297	18.362
5.05	-2.916	-1.47	49.02	36.281	24.454	15.775		1.871	5.861	6.257	31.335	27.007	12.293	18.38
5.1	-1.29	-1.036	49.198	36.839	24.178	15.749		1.902	4.842	5.212	31.017	26.265	12.285	18.402
5.15	-1.725	-0.556	49.4	37.407	23.953	15.684		1.933	3.872	4.195	30.713	25.51	12.277	18.429
5.2	-1.314	-0.019	49.622	37.975	23.802	15.582		1.963	3.01	3.253	30.437	24.769	12.271	18.461
5.25	-0.37	0.58	49.858	38.527	23.745	15.45		1.994	2.336	2.452	30.211	24.075	12.276	18.499
5.3	-0.771	1.23	50.1	39.041	23.792	15.296		2.025	1.95	1.882	30.065	23.469	12.294	18.544
5.35	1.577	1.923	50.343	39.502	23.952	15.127		2.056	1.902	1.639	30.024	23.011	12.327	18.595
5.4	3.219	2.641	50.578	39.899	24.211	14.953		2.086	2.088	1.703	30.066	22.771	12.371	18.651
5.45	1.233	3.359	50.801	40.22	24.554	14.784		2.117	2.35	1.912	30.14	22.767	12.421	18.709
5.5	1.876	4.044	51.005	40.454	24.956	14.629		2.148	2.585	2.123	30.208	22.906	12.472	18.768
5.55	5.582	4.66	51.185	40.594	25.386	14.495		2.178	2.743	2.266	30.254	23.075	12.518	18.826
5.6	4.95	5.177	51.339	40.642	25.806	14.39		2.209	2.807	2.315	30.27	23.21	12.554	18.881
5.65	6.571	5.546	51.459	40.588	26.177	14.321		2.24	2.773	2.267	30.256	23.285	12.575	18.93
5.7	6.416	5.732	51.543	40.434	26.466	14.289		2.27	2.651	2.13	30.215	23.289	12.577	18.973
5.75	4.689	5.709	51.587	40.184	26.642	14.296		2.301	2.452	1.92	30.151	23.226	12.556	19.007
5.8	6.883	5.465	51.593	39.849	26.682	14.341		2.332	2.193	1.658	30.07	23.104	12.511	19.03
5.85	4.336	4.99	51.558	39.432	26.577	14.423		2.362	1.895	1.368	29.981	22.936	12.44	19.043
5.9	6.525	4.29	51.482	38.944	26.329	14.536		2.393	1.576	1.076	29.894	22.736	12.347	19.044
[truncated: 92 more rows]

## Sheet: Supplementary Fig. 6
Supplementary Fig. 6a							Supplementary Fig. 6b				Supplementary Fig. 6c				Supplementary Fig. 6d
[truncated: 328 more rows]

[truncated: 17 more sheets: Supplementary Fig. 9, Supplementary Fig. 10, Supplementary Fig. 11, Supplementary Fig. 12, Supplementary Fig. 13, Supplementary Fig. 17 , Supplementary Fig. 18, Supplementary Fig. 19, Supplementary Fig. 20, Supplementary Fig. 22, Supplementary Fig. 26, Supplementary Fig. 28, Supplementary Fig. 29, Supplementary Fig. 30, Supplementary Fig. 31, Supplementary Fig. 34 , Supplementary Fig. 35]
